# Supplementary material for: Classification of fungal and bacterial lytic polysaccharide monooxygenases
Source: BMC Genomics. 2015 May 9;16(1):368. doi: 10.1186/s12864-015-1601-6 (PMC4424831; doi:10.1186/s12864-015-1601-6)
Supplement: Additional file 1: — Subfamily distribution of proteins and peptides. List of GenBank accession numbers for the LPMO proteins in each subfamily and sequence and frequency of the conserved peptides for the subfamily. [file 12864_2015_1601_MOESM1_ESM.xlsx]

## Sheet: Sheet1
Additional file 1: Subfamily distribution of proteins and peptides
Proteins and peptides for each AA9 subfamily
Subfamily	Proteins (Genbank accession numbers)	Peptides (sequence,frequency)
1	CAA71999.1, ADJ57703.1, AEO64177.1, ADB89217.1, AFD50197.1, ACH92573.1, AEO58921.1, CAP92380.1, EAA29347.1, EAA66740.1, CAK45495.1, ACF78974.1, CAF31975.1, EAA65609.1, CCD50144.1, EAA29018.1, ABW56451.1, EAA59545.1, CAP91809.1, CCD48549.1, CCD50139.1, CAP66744.1, BAE59290.1, BAE56764.1, CAK38942.1, CAK97151.1, BAE64395.1, CAP80988.1, CCP37674.1, CAK46515.1, EAA59125.1, ACF86151.1, AEO56542.1, CAP…	(YVLRHE,0.85) (GAQNYP,0.85) (HEIIAL,0.82) (EIIALH,0.82) (RHEIIA,0.82) (QNYPQC,0.79) (AQNYPQ,0.79) (VLRHEI,0.74) (LRHEII,0.74) (IIALHS,0.67) (IALHSA,0.67) (LEFFKI,0.64) (NYVLRH,0.62) (GNYVLR,0.62) (ALHSAG,0.51) (DIICHK,0.51) (SHHGPV,0.46) (EFFKID,0.46) (YPQCFN,0.44) (HHGPVI,0.41) (NYPQCF,0.41) (DGAQNY,0.38) (NGAQNY,0.38) (LANCNG,0.36) (YLANCN,0.36) (LHSAGQ,0.33) (CETVDK,0.33) (PDIICH,0.33) (APGNYV…
2	AAT64005.1, CCA67657.1, CAD21296.1, CAG27577.1, EAA53409.1, AFO72238.1, CAP72740.1, AEO56416.1, AEO59955.1, CCA72182.1, EAA36362.1, AEO56642.1, AEO56016.1, CCA67656.1, CCA72183.1, CCA67658.1, CBY00196.1, CAP73072.1, CCA67659.1, EAA30263.1, CAP61476.1, ADX07320.1, CCA72192.1, AEO68023.1, CCD49290.1, AEO62422.1, XP_367375.1, CCA70035.1, CAQ58424.1, CBX98126.1, CAP64732.1	(SFPGAY,0.68) (VSFPGA,0.65) (TVSFPG,0.61) (YMECAQ,0.58) (YLAKVD,0.48) (AKVDNA,0.48) (KVDNAA,0.45) (MECAQI,0.42) (QFYMEC,0.42) (FYMECA,0.42) (FPGAYS,0.42) (AQFYME,0.42) (LAKVDN,0.42) (GAQFYM,0.42) (GQYLLR,0.39) (APGQYL,0.39) (SHKGPI,0.39) (YLLRAE,0.35) (CAQINV,0.35) (GLKWFK,0.35) (ASHKGP,0.35) (AYLAKV,0.35) (GPITDV,0.35) (PGAQFY,0.32) (ECAQIN,0.32) (SAHTIF,0.32) (LALHSA,0.32) (VDNAAT,0.32) (ITDVTS…
3	AEO59836.1, AEO68157.1, CAP64865.1, CAP65866.1, CCA74246.1, AEO60271.1, CAP67481.1, AEO61304.1, ACE10234.1, CBX94532.1, XP_362794.1, CAD70347.1, AEO67662.1, XP_331120.1, CBX94572.1, XP_362483.1, CCA76320.1, CCA71764.1, EAA58450.1	(EHIALH,0.67) (GGAQFY,0.67) (VSFPGA,0.57) (SFPGAY,0.57) (YISCAQ,0.57) (HIALHS,0.52) (TDPGIL,0.52) (FYISCA,0.52) (AQFYIS,0.52) (IALHSA,0.52) (QFYISC,0.52) (GAQFYI,0.52) (ATDPGI,0.48) (FPGAYK,0.43) (YLLRAE,0.43) (PGAYKA,0.43) (GDYLLR,0.43) (YKATDP,0.38) (AYKATD,0.38) (KATDPG,0.38) (PVPTSY,0.38) (DPGILI,0.38) (GAVWFK,0.38) (GAYKAT,0.38) (PGILIN,0.38) (YPVPTS,0.38) (GILINI,0.38) (VWFKIY,0.38) (ILINIY…
4	XP_328604.1, AEO61257.1, CAP71839.1, AEO66274.1, AFO72235.1, CCA73151.1, CAP68173.1, AEJ35168.1, CAQ16208.1, CCA94933.1, CBY01974.1, CBX91313.1, CCD50451.1	(EIIALH,0.85) (HEIIAL,0.85) (RHEIIA,0.85) (IPGPAV,0.77) (GAQFYP,0.62) (VRHEII,0.62) (PGNGPV,0.62) (SFPGAY,0.54) (YPGAQF,0.54) (GPVITY,0.54) (VSFPGA,0.54) (PGAQFY,0.54) (LVRHEI,0.54) (YLVRHE,0.54) (IPGNGP,0.54) (PGPAVF,0.46) (YQDPYM,0.46) (PYQDPY,0.46) (VTGSGT,0.46) (FPGAYK,0.46) (MARCPD,0.38) (YTIPGP,0.38) (IIALHS,0.38) (PDSHVG,0.38) (YYLVRH,0.38) (QVTGSG,0.38) (SHVGPV,0.38) (AQFYPG,0.38) (TIPGPA…
5	AEO64605.1, CAP67740.1, CAP61650.1, ACE10235.1, AEO54509.1, XP_362102.1, AEO59482.1, CAJ81218.1, XP_325016.1, CBY02242.1, AEO55082.1, CCD47228.1, CAP71532.1	(YLLRIQ,0.92) (VYHQGP,0.85) (YISCAQ,0.77) (TDPGYT,0.77) (PQFYIS,0.77) (FYISCA,0.77) (QFYISC,0.77) (GEYLLR,0.69) (EYLLRI,0.69) (YTVPGP,0.62) (IPGAFK,0.62) (NYNSPV,0.62) (LRCNVG,0.62) (HYIFQQ,0.54) (DYDGSG,0.54) (TNYNSP,0.54) (MSKAPG,0.54) (SPVTDL,0.54) (AVYHQG,0.54) (YMSKAP,0.54) (NSPVTD,0.54) (YNSPVT,0.54) (AHYIFQ,0.54) (LRIQSL,0.46) (DPGYTA,0.46) (LAIHNP,0.46) (DLRCNV,0.46) (LLRIQQ,0.46) (LLRIQS…
6	CAJ81215.1, AEO55652.1, CAP68309.1, ACE10231.1, CCA72220.1, AFO72237.1, XP_362437.1, CCA70703.1, AEO67395.1, CCA72221.1, CCD51504.1, CBX96949.1, AEV53599.1, AEO58169.1, EAA36262.1	(GGAQFY,0.77) (AQFYMS,0.69) (QFYMSC,0.69) (GAQFYM,0.69) (AIGGNH,0.69) (NEAIGG,0.62) (PGDRSC,0.54) (YLVRAE,0.54) (FYMSCY,0.54) (QPGDRS,0.54) (EMHQQP,0.54) (VEMHQQ,0.46) (LNANCG,0.46) (NANCGK,0.46) (DYLVRA,0.46) (PGAYSA,0.46) (SNSPVT,0.46) (GDYLVR,0.46) (LVRAEA,0.38) (PNDRSC,0.38) (TGGGSA,0.38) (VEMHAQ,0.38) (MHQQPG,0.38) (EAIGGN,0.38) (YLLRAE,0.38) (LTVEMH,0.38) (IYMAKV,0.38) (QPNDRS,0.38) (EMHAQP…
7	CAB97283.2, EAA36150.1, AEO65580.1, ACE10232.1, CCA94930.1, CAP73311.1, CBX96476.1, ACE10233.1, CCA74449.1, AEO56665.1	(GAVTSY,1.0) (HGAVTS,1.0) (GWFKID,0.9) (APGNYL,0.9) (RCNGGT,0.8) (QFYAEC,0.7) (VTSYII,0.7) (LAPGNY,0.7) (ALHQAN,0.7) (PQFYAE,0.7) (AVTSYI,0.7) (NGGTSA,0.7) (AHGAVT,0.7) (FYAECA,0.7) (YAECAQ,0.7) (WFKIDE,0.7) (CNGGTS,0.7) (ELLALH,0.6) (GNYLIR,0.6) (NYLIRH,0.6) (PGNYLI,0.6) (RHELLA,0.6) (LLALHQ,0.6) (WPDYNP,0.6) (LALHQA,0.6) (LIRHEL,0.6) (YLIRHE,0.6) (QWPDYN,0.6) (TPQFYA,0.6) (AAHGAV,0.6) (HELLAL,0…
8	CAQ16206.1, AAM76663.1, ABT35335.1, BAE58735.1, CAP86439.1, XP_361583.1	(EHIGVH,1.0) (KFPGAY,0.83) (FPGAYK,0.83) (VKFPGA,0.83) (AHYFFD,0.67) (SAHYFF,0.67) (HRSHVN,0.67) (PTVKFP,0.67) (GTPGPT,0.67) (HVNQPE,0.67) (IGVHRS,0.67) (PGPTVK,0.67) (VHRSHV,0.67) (SHVNQP,0.67) (HIGVHR,0.67) (TVKFPG,0.67) (GPTVKF,0.67) (GVHRSH,0.67) (RSHVNQ,0.67) (TPGPTV,0.67) (KYNPIK,0.5) (DGDWFK,0.5) (AYKATD,0.5) (ASAHYF,0.5) (GDGDWF,0.5) (GDWFKI,0.5) (ADIRDN,0.5) (NGTPGP,0.5) (NQPEHY,0.5) (KF…
9	XP_369395.1, BAE58643.1, EAA64499.1, AEO55776.1, CCD52645.1, AEO67396.1	(QGDGTC,0.83) (WCTEKL,0.67) (GPCAVY,0.67) (KGPCAV,0.67) (HKGPCA,0.67) (FYVGCA,0.67) (QFYVGC,0.67) (DPQFYV,0.67) (CTEKLI,0.67) (YVGCAQ,0.67) (PQFYVG,0.67) (GWFKIW,0.67) (ELLALH,0.67) (VAFTCP,0.5) (AFTCPA,0.5) (TEKLID,0.5) (DGTCVR,0.5) (CAVYMK,0.5) (GDGTCV,0.5) (GPGWFK,0.5) (EAGCWA,0.5) (SHKGPC,0.5) (GYYLAR,0.5) (GTCVRM,0.5) (DEAGCW,0.5) (PGWFKI,0.5) (WFKIWD,0.5) (PCAVYM,0.5) (EKLIDN,0.5)
10	BAB62318.1, CAK42466.1, ABF50850.1, BAE55582.1, CBX98254.1, EAA54572.1	(LHEGNR,1.0) (IALHEG,1.0) (EIIALH,1.0) (IIALHE,1.0) (ALHEGN,1.0) (PEIIAL,0.83) (RPEIIA,0.83) (YPIPGP,0.83) (GILFDI,0.83) (ILFDIY,0.83) (SYPIPG,0.83) (VYMAPT,0.67) (YMECVQ,0.67) (LALAAA,0.67) (FYMECV,0.67) (DMTCNV,0.67) (EGNREG,0.67) (REGGAQ,0.67) (AQFYME,0.67) (FRPEII,0.67) (GAQFYM,0.67) (SHKGPV,0.67) (TFEWHH,0.67) (SFDSYP,0.67) (YLFRPE,0.67) (HEGNRE,0.67) (GNREGG,0.67) (NREGGA,0.67) (DQGLGN,0.67…
11	AEO58412.1, XP_327806.1, AEO68763.1, CAP68352.1, XP_367664.1	(GAQNYP,1.0) (QWNGWP,1.0) (ALAHSH,0.8) (PDIICH,0.8) (WATDVL,0.6) (GPYVLR,0.6) (APVRAG,0.6) (IQWNGW,0.6) (YVLRHE,0.6) (PYVLRH,0.6) (RWATDV,0.6) (HAPVRA,0.6) (NNSWQV,0.6) (GPVLSY,0.6) (ATDVLI,0.6) (VLSYLA,0.6) (AQNYPL,0.6) (GGAQNY,0.6) (GFDPRP,0.6) (AHAPVR,0.6) (QNYPLC,0.6) (TDVLIA,0.6) (PVLSYL,0.6)
12	CAP59702.1, XP_369714.1, CAP61395.1, BAE65561.1, AFJ54163.1	(YLVRVE,1.0) (TCAQIE,1.0) (CAQIEV,1.0) (FYFTCA,1.0) (FTCAQI,1.0) (LVRVEH,1.0) (VRVEHI,1.0) (EFYFTC,1.0) (YFTCAQ,1.0) (GQYLVR,0.8) (QYLVRV,0.8) (GPLVKI,0.6) (TPPGQY,0.6) (RCNSGS,0.6) (AVWTGG,0.6) (CNSGSF,0.6) (PGPLVK,0.6) (GDGDWF,0.6) (QIEVTG,0.6) (DTPPGQ,0.6) (SFANAG,0.6) (FRCNSG,0.6) (HAVWTG,0.6) (AQIEVT,0.6) (PPGQYL,0.6) (TEFYFT,0.6) (PLVKIP,0.6) (IEVTGS,0.6) (APGDVR,0.6) (GSFANA,0.6) (DFRCNS,0…
Proteins and peptides for each AA10 subfamily
Subfamily	Proteins (Genbank accession numbers)	Peptides (sequence,frequency)
1	AAT61323.1, ACK91226.1, AFQ14572.1, ACK96645.1, ADY22022.1, BAL18447.1, ABK85797.1, AEW55858.1, AGE78767.1, ABY43800.1, ADK05388.1, ACK61556.1, AAP09751.1, AAU17736.1, AFQ12068.1, AFQ26496.1, NP_845142.1, AEA16460.1, ADH07314.1, ACW83015.1, ABY43390.1, AFU13407.1, NP_979128.1, ACM15869.1, ACJ82852.1, ABS22462.1, ABY43561.1, AFV19262.1, AAY60428.1, AGE79338.1, AFU13142.1, ACK93383.1, AFQ13895.1, A…	(VWDVAD,0.86) (WDVADT,0.86) (NAFYNV,0.86) (AFYNVI,0.85) (FYNVID,0.85) (PQSLEA,0.78) (LAVWDV,0.76) (QSLEAP,0.75) (YNVIDV,0.75) (APKGFP,0.74) (HYYITK,0.74) (AVWDVA,0.74) (WHYYIT,0.74) (SLEAPK,0.74) (EAPKGF,0.74) (LEAPKG,0.74) (NVIDVN,0.69) (GYHVIL,0.69) (ILAVWD,0.68) (VILAVW,0.67) (KWHYYI,0.65) (EPQSLE,0.64) (YYITKK,0.64) (HVILAV,0.63) (FTWKYT,0.61) (TWKYTA,0.6) (YHVILA,0.58) (IASAGG,0.58) (YEPQSL,…
2	BAG19785.1, BAG68872.1, AEM85420.1, AGK75150.1, AGK75290.1, BAG23684.1, CCA55897.1, AFR09379.1, AEN10204.1, BAA75647.1, CAB57190.1, CAJ89556.1, AEN08037.1, AEK42021.1, AEW94262.1, BAD01591.1, ADD41314.1, AGF63759.1, CAA74695.1, CCK29817.1, ADH70683.1, AEB43667.1, NP_627062.1, ADW05478.1, ABV97381.1, NP_826400.1, ADH69670.1, CBG72763.1, AGK77377.1, ACU39154.1, AEM87538.1, AEK47862.1, ADI09839.1, A…	(EPQSVE,0.92) (SVEGPK,0.9) (PQSVEG,0.87) (VEGPKG,0.87) (QSVEGP,0.84) (NAFYAC,0.56) (PPSRQA,0.48) (EGPKGL,0.48) (WEPQSV,0.44) (GPKGFP,0.39) (EGPKGF,0.39) (YEPQSV,0.39) (ASAHGY,0.36) (DTANAF,0.34) (QWEPQS,0.34) (IQWEPQ,0.34) (TANAFY,0.34) (TARHAT,0.31) (FYACSD,0.3) (YACSDV,0.3) (VLAVWN,0.3) (AFYACS,0.3) (RQAQCA,0.3) (SRQAQC,0.3) (ADTANA,0.28) (AHGYIS,0.28) (SPPSRQ,0.26) (WNIADT,0.26) (LAVWNI,0.25) …
3	AAQ91667.1, AAC55636.1, AFY62890.1, ABF50324.1, ABW87639.1, NP_203226.1, ABE68450.1, ABL76000.1, ACQ57244.1, AFN21027.1, AFN21306.1, AAC63737.1, AFN08981.1, AAB47606.1, ABV69584.1, ACI47391.1, NP_037785.1, BAA02566.1, BAG74623.1, AEN03982.1, NP_542682.1, ABF47399.1, AFN21167.1, AAG53801.1, ABM45735.1, AAQ11056.1, AFP95751.1, ACH88553.1, AAM95019.1, AAD45231.1, AAM09145.1, ABY65755.1, ACI28732.1, …	(EGFYNC,0.97) (GEGFYN,0.97) (FGDKSG,0.95) (QYMFQQ,0.86) (FYNCAD,0.86) (AQYMFQ,0.86) (GFYNCA,0.86) (YMFQQY,0.75) (AAQYMF,0.71) (VGEGFY,0.71) (YVRWQR,0.68) (PSYFEV,0.66) (ARQYKC,0.64) (HEPSYF,0.64) (EPSYFE,0.61) (GDKSGM,0.59) (DKSGMD,0.59) (RQYKCF,0.56) (YAALAG,0.56) (EYAALA,0.56) (YNCADV,0.54) (HFCPTA,0.53) (NAAQYM,0.49) (VRWQRI,0.49) (RWQRID,0.49) (ANAAQY,0.49) (LCAAGA,0.49) (AANAAQ,0.47) (PVGEGF…
4	ADW07711.1, AAC45430.1, CAB61600.1, AFO53541.1, CAJ90160.1, AGK75166.1, AEN11025.1, BAG17028.1, CCK26491.1, AAD27623.1, AEY87173.1, ADD42623.1, ADG87762.1, ADI06172.1, AEM82064.1, AGI88781.1, BAL90341.1, ADP65784.1, ACZ00089.1, NP_823430.1, ACZ90244.1, ADW02689.1, AGJ58022.1, CBG69223.1, ADL47768.1, ADU09558.1, CCK26803.1, AEB46240.1, AEV83479.1, AGL18900.1, AEK43763.1, ADJ46951.1, ABP55474.1, AC…	(FDGGNG,0.83) (GNGEVT,0.77) (DGGNGE,0.77) (GGNGEV,0.77) (WAAHPG,0.74) (NGEVTG,0.69) (YNWFAV,0.69) (VFDGGN,0.66) (NWFAVL,0.66) (LYNWFA,0.63) (RSDSQE,0.6) (GEVTGI,0.57) (THLTSG,0.51) (DVVFDG,0.51) (VVFDGG,0.51) (WVRSDS,0.49) (PGSRTY,0.49) (SDVVFD,0.49) (CSDVVF,0.49) (GSRTYL,0.49) (SRTYLC,0.49) (RSDGAG,0.43) (THLTAG,0.43) (LRSDGA,0.43) (VLRSDG,0.43) (SDGAGR,0.4) (GYVPDG,0.4) (NWAAHP,0.4) (SQENFF,0.4…
5	CBY77141.1, CCO65004.1, NP_471941.1, CBY71375.1, CBY50063.1, CAR85174.1, CBY64391.1, CBY68505.1, AEO04565.1, ADB69408.1, AEO39932.1, CBY58799.1, CCQ22000.1, CAK21834.1, ACK94554.1, AFV18629.1, ADH07341.1, AFQ12033.1, BAL18480.1, ACO28964.1, NP_979159.1, ACT20916.1, ACM13093.1, ACQ47808.1, AAR43285.1, CAR45244.1, ABS22211.1, AFU13435.1, ABY43829.1, CBA71527.1, AFH95775.1, CBJ79859.1, CBJ91051.1, A…	(NAFYQV,0.97) (AFYQVI,0.94) (FYQVID,0.94) (EPQSVE,0.91) (YEPQSV,0.91) (QYEPQS,0.91) (IADTGN,0.88) (DTGNAF,0.88) (GNAFYQ,0.88) (ADTGNA,0.88) (TGNAFY,0.88) (NKPLTR,0.85) (PNKPLT,0.79) (ASAHGY,0.79) (YQVIDA,0.55) (PQSVEG,0.52) (DPNKPL,0.52) (WDPNKP,0.52) (ITKKGW,0.52) (GWDPNK,0.48) (IQYEPQ,0.45) (AHGYIS,0.45) (VIDANI,0.45) (SAHGYI,0.45) (QVIDAN,0.45) (KGWDPN,0.42) (GYISKP,0.42) (DRSGYY,0.42) (IDANII…
6	ADW01716.1, AGJ59193.1, AEN14197.1, NP_624952.1, AEM81381.1, ADI06951.1, CAJ88391.1, ADL45185.1, ADU07417.1, AEY89461.1, AEK41655.1, AFO76616.1, ADL47477.1, ADU09944.1, AAZ55306.1, ABO21066.1, AGL17244.1, ADI10077.1, BAL88892.1, ADH68919.1, AEB43663.1, AEE44415.1, ACU36415.1, AEI12394.1, BAL88485.1, AEB43114.1, ACZ31262.1, AGL18221.1, CBG75907.1, ACU38523.1, ADG73091.1, AEK39917.1	(IWQASH,0.94) (DPMCWQ,0.84) (PMCWQA,0.84) (MWNWNG,0.81) (TIWQAS,0.75) (WNWNGL,0.75) (PDGQLC,0.75) (DGQLCS,0.75) (AMWNWN,0.69) (MCWQAW,0.69) (CWQAWQ,0.69) (DQASHG,0.63) (NAMWNW,0.63) (QASHGA,0.63) (ASHGAD,0.63) (WNGLYR,0.59) (RNYGCW,0.59) (SHGADY,0.59) (NWNGLY,0.59) (GQLCSG,0.56) (WQASHL,0.56) (QASHLD,0.56) (QLCSGG,0.56) (ASHLDQ,0.56) (YTIWQA,0.56) (PNAMWN,0.56) (SRNYGC,0.53) (VYTIWQ,0.5) (CSDVNF,…
7	ADV88516.1, AAO07021.1, NP_936607.1, NP_801108.1, AAW87213.1, ACH64094.1, AGB12835.1, AEA80216.1, ABQ18997.1, ACP07730.1, ACQ62475.1, ACY53809.1, ABS09593.1, ACK47874.1, ABN60421.1, ADT95748.1, AEG12605.1, ABU72648.1, ACA88137.1, ABI40098.1, ABI41946.1, CAG22185.1, ABK37291.1, CAQ80888.1, ABE54318.1, ABO88770.1, NP_716699.1, AEB51592.1, ABP86855.1, ABC30692.1	(EPQSVE,0.97) (PQSVEG,0.97) (QSVEGP,0.9) (FTANHV,0.87) (TANHVT,0.87) (VILAVW,0.77) (GYQVIL,0.73) (MVQPPK,0.7) (PYSGYC,0.67) (ANHVTR,0.63) (QWEPQS,0.63) (YQVILA,0.63) (QVILAV,0.6) (WEPQSV,0.6) (VQWEPQ,0.6) (PFCVVD,0.57) (FCVVDG,0.57) (FYNVID,0.57) (CKPFPY,0.53) (WTFTAN,0.53) (YNVIDV,0.53) (FPYSGY,0.53) (DGKIAS,0.53) (GKIASA,0.53) (TFTANH,0.53) (RNWRYY,0.5) (VWDVGD,0.5) (TRNWRY,0.5) (CGAVQW,0.5) (G…
8	AGJ54040.1, ADW06499.1, AGK76244.1, AEN09084.1, AAG04241.1, ABJ10011.1, AAF12807.1, AGI83134.1, AFM66556.1, BAK88491.1, ABR83391.1, BAG22602.1, CCK31199.1, ADO75682.1, AEM86183.1, NP_626007.1, ABF87030.1, NP_827736.1, CCA54640.1, AFE08884.1, AGI91410.1, AGC44711.1, ADX99504.1, ADU56336.1, AAF22274.1, ACZ90564.1, AEW50488.1, CCD07519.1, CCA58265.1	(SPEAFY,0.97) (DSPEAF,0.97) (RSDSPE,0.76) (WQRSDS,0.76) (SDSPEA,0.76) (QRSDSP,0.76) (AGGTQA,0.66) (ACKAAV,0.66) (LYDWNG,0.62) (ALYDWN,0.62) (GGTQAL,0.62) (GTQALY,0.62) (QALYDW,0.62) (TQALYD,0.62) (AAVAAG,0.59) (PDGKLC,0.59) (VAAGGT,0.59) (AVAAGG,0.59) (AAGGTQ,0.59) (YDWNGV,0.55) (IPDGKL,0.55) (SAACKA,0.55) (VWQRSD,0.55) (DGKLCS,0.55) (GKLCSA,0.55) (AACKAA,0.55) (PEAFYA,0.52) (KAAVAA,0.52) (CKAAVA…
9	AGB11459.1, BAC61435.1, AAW87083.1, ACH63465.1, ADV88087.1, AAO08152.2, NP_936142.1, ACY53593.1, AEH34785.1, CAQ80971.1, ACP07119.1, AEA79770.1, ADT89395.1, ABU71153.1, CAV18876.1, ADN74888.1, BAB79619.1, BAJ01778.1	(GFYNCS,1.0) (GEGFYN,1.0) (FYNCSD,1.0) (YNCSDI,1.0) (EGFYNC,1.0) (YTRWQR,0.89) (LYTRWQ,0.89) (RQNTCY,0.79) (PSARQN,0.79) (ARQNTC,0.79) (SARQNT,0.79) (AGEGFY,0.74) (AHGWVE,0.68) (QGFGPV,0.68) (APHNPS,0.68) (GFGPVE,0.68) (PHNPSY,0.63) (LCSAGD,0.63) (HNPSYW,0.63) (IPNQAC,0.58) (DAAGEG,0.53) (LIDTAG,0.53) (DRSGDA,0.53) (NCSDIT,0.53) (QAHGWV,0.53) (AAGEGF,0.53) (FGPVES,0.53) (GPVESG,0.53) (LAGQFN,0.53…
10	ABN87641.1, ABC34637.1, ABN00123.1, ABA53645.1, AFR18645.1, AGK51140.1, CBW75537.1, ABX86437.1, ADV99985.1, AAM84543.1, ACY63490.1, AEA62073.1	(NEGFFN,1.0) (IARQYQ,1.0) (LLCAGG,1.0) (AGNEGF,1.0) (PIARQY,1.0) (GLLCAG,1.0) (YSYWQR,1.0) (GNEGFF,1.0) (ARQYQC,1.0) (FFNCSD,1.0) (LCAGGD,1.0) (EGFFNC,1.0) (DAGNEG,1.0) (GFFNCS,1.0) (GFPIAR,0.92) (HGAVGF,0.92) (VGFPIA,0.92) (PFTQWN,0.92) (FNCSDV,0.92) (FPIARQ,0.92) (AHGAVG,0.92) (AVGFPI,0.92) (GAVGFP,0.92) (FTQWNE,0.92) (WENTTA,0.83) (IGVRSG,0.83) (ENTTAH,0.83) (NTTAHN,0.83) (GVRSGN,0.83) (TTAHNP…
11	AFM58264.1, ADF60226.1, CBK87494.1, ABH79487.1, AFP68398.1, AFN30403.1, ABV43333.1, AEX03582.1, AGB84029.1, AGG29505.1	(WRYYIT,1.0) (NWRYYI,0.9) (WEIADT,0.9) (GYQVIY,0.9) (VWEIAD,0.9) (RYYITK,0.9) (EPQSVE,0.9) (YITKQN,0.8) (IYGVWE,0.8) (ALAHGY,0.8) (YGVWEI,0.8) (ITKQNW,0.8) (YYITKQ,0.8) (VIYGVW,0.8) (NKPLTR,0.8) (SSALAH,0.7) (QAIDVD,0.7) (SYKAGT,0.7) (NSFYQA,0.7) (RTGYQV,0.7) (TKQNWD,0.7) (SALAHG,0.7) (QVIYGV,0.7) (TGYQVI,0.7) (SFYQAI,0.7) (IDVDFG,0.7) (FYQAID,0.7) (YQVIYG,0.7) (GVWEIA,0.7) (YQAIDV,0.7) (AIDVDF,0…
12	CCK26662.1, ADI04907.1, AEM84668.1, CBG69132.1, BAC69879.1, ADL44601.1, AEV85992.1, ADU06826.1, AGL18421.1, AGF66564.1	(AHGAPT,0.9) (TYYSCS,0.9) (YYSCSD,0.9) (LCSGGL,0.9) (DTYYSC,0.9) (YSCSDV,0.7) (ACSPEG,0.6) (GLDLAR,0.6) (STPDTY,0.6) (AYRGLD,0.6) (TPDTYY,0.6) (YRGLDL,0.6) (TDPVSR,0.5) (AACRAA,0.5) (TIPHTG,0.5) (PHTGTF,0.5) (PDGKLC,0.5) (GAPTDP,0.5) (SCSDVV,0.5) (RAAVAA,0.5) (HGAPTD,0.5) (CRAAVA,0.5) (DGKLCS,0.5) (APTDPV,0.5) (ACRAAV,0.5) (PTDPVS,0.5) (PDTYYS,0.5) (KLCSGG,0.5) (STIPHT,0.5) (CSDVVF,0.5) (GKLCSG,0…
13	AEE26539.1, CAJ79847.1, AFX71044.1, ABI83194.1, ABO46519.1, ABZ86332.1, AEE87627.1, CAG45449.1, AEI36060.1	(RALLCK,1.0) (LLDLDF,1.0) (LCKEGK,1.0) (RMSFYN,1.0) (RAQYEP,1.0) (WDVDDT,1.0) (QIIMAE,1.0) (GALDNN,1.0) (IGSADV,1.0) (YEPQSI,1.0) (FTINPL,1.0) (RWAKTV,1.0) (FNLGAL,1.0) (ITKPNW,1.0) (FKFYIT,1.0) (DNNIGS,1.0) (ADVAGF,1.0) (KHFKFY,1.0) (QSRWAK,1.0) (DVAGFE,1.0) (APNQPP,1.0) (NNIGSA,1.0) (YITKPN,1.0) (FYNLLD,1.0) (IMAEWD,1.0) (VDDTRM,1.0) (SFYNLL,1.0) (DDTRMS,1.0) (MAEWDV,1.0) (LTFTCT,1.0) (NLGALD,1…
14	ACT62315.1, ADN98571.1, CAD64126.1, AFM71713.1, AAQ43729.1, CAI55310.1, NP_814154.1, CCO09773.1, CCO12779.1	(EPQSIE,1.0) (PQSIEA,1.0) (QSIEAP,0.89) (NAFYQV,0.67) (STWDYY,0.67) (TFIDGK,0.67) (WDYYIT,0.67) (NTFIDG,0.67) (DYYITK,0.67) (TSTWDY,0.67) (DGKIAS,0.67) (KIASAG,0.56) (IDGKIA,0.56) (GKIASA,0.56) (TWDYYI,0.56) (SPGSRA,0.56) (SIEAPK,0.56) (FIDGKI,0.56) (WEPQSI,0.56) (NPNAPL,0.44) (YEPQSI,0.44) (AQWEPQ,0.44) (PLDEQN,0.44) (LNTNVG,0.44) (LKFSDF,0.44) (WNPNAP,0.44) (PNAPLK,0.44) (QWEPQS,0.44) (QVSAHG,0…
15	CCH14567.1, ACF53576.1, AEM53237.1, CAQ47873.1, AEM53236.1, ACF53577.1, CCH14568.1, CAQ47874.1	(PLRWAD,1.0) (ACAAAK,1.0) (LQEFCT,1.0) (NRVYLK,1.0) (QWQDAG,1.0) (NPENPT,1.0) (NPACAA,1.0) (WQRSDS,1.0) (NTWQRS,1.0) (ENPTNP,1.0) (CRPFPE,1.0) (WRDAWI,1.0) (CAAAKA,1.0) (NPTNPA,1.0) (IYNTWQ,1.0) (ADLQEF,1.0) (YACRPF,1.0) (PEGAWC,1.0) (APHATR,1.0) (RWADLQ,1.0) (PTNPAC,1.0) (PACAAA,1.0) (WADLQE,1.0) (PENPTN,1.0) (LRWADL,1.0) (FPEGAW,1.0) (SPLRWA,1.0) (DLQEFC,1.0) (YNTWQR,1.0) (LYACRP,1.0) (EAFYTC,1…
16	ABO07336.2, ABC38514.1, AFR17840.1, AEG28036.1, AGK47817.1, ABN84819.2, CAH37353.1	(YHVLLA,1.0) (QVIDLN,1.0) (VIDLNF,1.0) (NAFYQV,1.0) (AFYQVI,1.0) (GKFFPA,1.0) (FYQVID,1.0) (KFFPAT,1.0) (GYHVLL,1.0) (YQVIDL,1.0)
17	ABA75307.1, CAK15368.1, AFJ58994.1, AAY91365.1, AAY37892.1, AAO56470.1	(ITKDGW,1.0) (GGKNFP,1.0) (MEGGKN,1.0) (FYQAFD,1.0) (EGGKNF,1.0) (TKDGWD,0.83) (QAFDVD,0.83) (AFDVDF,0.83) (AFYQAF,0.83) (YQAFDV,0.83) (TRGYRW,0.83) (NEMEGG,0.67) (KDGWDP,0.67) (GWDPKQ,0.67) (QVNEME,0.67) (DPKQRI,0.67) (WIVANT,0.67) (VANTGN,0.67) (WQVNEM,0.67) (SRGAVA,0.67) (IVANTG,0.67) (EMEGGK,0.67) (KNFPAL,0.67) (WDPKQR,0.67) (DGWDPK,0.67) (ILSGGK,0.67) (GKNFPA,0.67) (VNEMEG,0.67) (RITRAQ,0.5)…
18	AFC74836.1, ACR47067.1, AAY61559.1, AFC72399.1, AFD19665.1, AFB26282.1	(MKNEEQ,1.0) (PLDGHI,1.0) (DWVNAT,1.0) (FPLYTM,1.0) (GRTDDT,1.0) (EPLPLD,1.0) (FETGKG,1.0) (SDERFG,1.0) (GSDERF,1.0) (PLPLDG,1.0) (EEWKLN,1.0) (RTDDTD,1.0) (WVNATN,1.0) (EEIRAE,1.0) (PKHGRI,1.0) (AELKDP,1.0) (TNEEIR,1.0) (TDWVNA,1.0) (DGHILN,1.0) (PLYTMG,1.0) (GEPLPL,1.0) (KGSDER,1.0) (ETGKGS,1.0) (TPKHGR,1.0) (RAELKD,1.0) (LPLDGH,1.0) (ATNEEI,1.0) (TDDTDW,1.0) (VNATNE,1.0) (EIRAEL,1.0) (DTDWVN,1…
19	AAP42509.1, AAC79666.1, ADT70293.1, ACA86994.1, AFU97292.1, AFJ58684.1, AEK62109.1	(EGFYNC,1.0) (GEGFYN,1.0) (FYNCSD,0.83) (YNCSDI,0.83) (GFYNCS,0.83) (GGYWWP,0.67) (AGEGFY,0.67) (HNPSFW,0.67) (TPHNPS,0.67) (PHNPSF,0.67) (DPAGEG,0.5) (IDPAGE,0.5) (RIDPAG,0.5) (QRIDPA,0.5) (PKARQA,0.5) (WQRIDP,0.5) (PAGEGF,0.5) (SPKARQ,0.5) (YSRWQR,0.5) (ACRAAF,0.5) (LYSRWQ,0.5)
20	AFV00120.1, ABC27701.1, ACG81704.1, ACE84760.1, ADO70665.1	(MSVLTH,0.8) (GGATPW,0.8) (GATPWD,0.8) (ERFHGC,0.8) (GPHFDD,0.8) (PHFDDT,0.8) (RYWITK,0.8) (YWITKP,0.8) (FRYWIT,0.8) (WITKPG,0.6) (WGPHFD,0.6) (YERFHG,0.6) (DDTEEF,0.6) (ITKPGF,0.6) (TYERFH,0.6) (NISWGP,0.6) (ISWGPH,0.6) (VCGFDS,0.6) (FMSVLT,0.6) (WNISWG,0.6) (CGFDSE,0.6) (NVCGFD,0.6) (YGEWGR,0.6) (GEWGRN,0.6) (GRHVIY,0.6) (FVYQVG,0.6) (EFRYWI,0.6)
Proteins and peptides for each AA11 subfamily
Subfamily	Proteins (Genbank accession numbers)	Peptides (sequence,frequency)
1	XP_002382772.1, XP_001822663.2, BAE61530.1, EGD92942.1, XP_003015133.1, EGE04098.1, XP_002848955.1, XP_003235451.1, XP_003019976.1, XP_003174002.1, XP_001266231.1, CAK40369.1, EER27647.1, XP_001242606.1, XP_002544405.1, CAP79499.1, CAP79288.1, CAP96550.1, CAP86617.1, CAP99959.1, CAP79267.1, EGR49412.1, XP_386263.1, EGU85465.1, EFZ04469.1, EGC46978.1, XP_001543425.1, EEH05325.1, XP_003050482.1, XP…	(HGGGSC,0.98) (GGGSCQ,0.98) (YMNCAP,0.78) (GGSCQV,0.71) (GSCQVS,0.69) (GNREMY,0.63) (NREMYM,0.63) (REMYMN,0.61) (EMYMNC,0.61) (VHGGGS,0.61) (MYMNCA,0.61) (AWTWFN,0.59) (RIGNRE,0.59) (AVHGGG,0.59) (NRIGNR,0.59) (TLAWTW,0.59) (YTLAWT,0.55) (SAVHGG,0.55) (GSAVHG,0.55) (SCQVSL,0.53) (LAWTWF,0.51) (CQVSLT,0.49) (QRCASG,0.49) (IGNREM,0.49) (MNCAPI,0.47) (EGGCPA,0.47) (SIEGGC,0.45) (IEGGCP,0.43) (KVIHSI…
2	EAA35129.1, AEO70619.1, CAK42338.1, CAP96976.1, BAE59063.1, AEO63862.1, XP_001268194.1, XP_001827392.2, BAE66259.1, AEO53721.1, ADK37848.1, BAE62598.1, CBX93554.1, EHA52778.1, AEO55680.1	(REMYMN,0.75) (EMYMNC,0.75) (GNREMY,0.67) (MYMNCA,0.67) (NREMYM,0.67) (WTWFNK,0.67) (FAWTWF,0.58) (AWTWFN,0.58) (IIGGCP,0.5) (TFAWTW,0.5) (GGSCQF,0.42) (VGNREM,0.42) (GGGSCQ,0.42) (HGGGSC,0.42) (GSCQFS,0.42) (MNCAQV,0.33) (GGSCQI,0.33) (IGGCPA,0.33) (YMNCAQ,0.33) (ATFAWT,0.33) (SIIGGC,0.33) (AWSWFN,0.25) (SCQFSV,0.25) (FNKVGN,0.25) (NVGNGC,0.25) (NKVGNR,0.25) (LLQVDP,0.25) (ANVGNG,0.25) (FAWSWF,0…
3	EAA28891.1, CBX94475.1, EHA53425.1, EGS21088.1, EHA51197.1, CAP67048.1, XP_003032165.1, CAP60218.1	(GGGSCQ,1.0) (HGGGSC,1.0) (VHGGGS,0.63) (AVHGGG,0.63) (GTAVHG,0.5) (TAVHGG,0.5) (GSCQFS,0.38) (KSIEGG,0.38) (FKVIKS,0.38) (IKSIEG,0.38) (GGSCQF,0.38) (VIKSIE,0.38) (SIEGGC,0.38) (EFYMQC,0.25) (YDNPPT,0.25) (REFYMQ,0.25) (TPAPAP,0.25) (NREFYM,0.25) (SKFKVI,0.25) (GNREFY,0.25) (SITYDN,0.25) (IGNREF,0.25) (ITYDNP,0.25) (FYMQCA,0.25) (TYDNPP,0.25) (KVIKSI,0.25) (PTPAPA,0.25) (GAQHGG,0.25) (AWTWIN,0.2…
Proteins and peptides for each AA9exp subfamily
Subfamily	Proteins (Genbank accession numbers)	Peptides (sequence,frequency)
1	XP_003650513.1, XP_003664166.1, EKD19627.1, XP_001226997.1, CCT67584.1, ADB89217.1, EGE79257.1, EQL35734.1, XP_002626386.1, AFD50197.1, ACH92573.1, XP_002478590.1, EMC96205.1, EEQ84968.1, EGU75413.1, ENH65124.1, XP_958254.1, EGO61608.1, ADJ57703.1, CAA71999.1, XP_958583.1, GAD95029.1, EMT66946.1, EME85870.1, XP_003349158.1, XP_003050495.1, EPE33109.1, XP_752040.1, XP_003043569.1, EPS25762.1, CAP9…	(YVLRHE,0.82) (RHEIIA,0.75) (GAQNYP,0.75) (EIIALH,0.73) (HEIIAL,0.72) (QNYPQC,0.71) (AQNYPQ,0.71) (VLRHEI,0.69) (LRHEII,0.67) (GNYVLR,0.6) (NYVLRH,0.59) (IALHSA,0.48) (IIALHS,0.47) (LEFFKI,0.44) (YPQCFN,0.44) (NYPQCF,0.38) (NGAQNY,0.38) (SHHGPV,0.37) (PGNYVL,0.35) (APGNYV,0.34) (ALHSAG,0.34) (PDIICH,0.33) (PQCFNL,0.33) (GPVIDY,0.3) (DIICHK,0.29) (YPQCIN,0.28) (DGAQNY,0.28) (SHKGPV,0.28) (TWPESH,0…
2	XP_003663414.1, EJC98672.1, CCD51504.1, EMR84283.1, EJD52178.1, ETS73538.1, EMD35593.1, EIW78453.1, EUC35438.1, EMD90911.1, EUC45736.1, EUN24871.1, EMD61937.1, EAA26873.2, XP_001791546.1, XP_003655380.1, EGO03895.1, EOA80928.1, AFO72237.1, CCO37929.1, CCO37880.1, EGO58503.1, XP_956109.1, ETW79866.1, ERS96554.1, ERS95399.1, ETS78657.1, EFQ34588.1, EIN08692.1, , XP_001229931.1, XP_003345284.1, EPE0…	(GGAQFY,0.59) (YLLRAE,0.59) (VSFPGA,0.47) (GDYLLR,0.47) (SFPGAY,0.47) (FPGAYK,0.44) (VEMHQQ,0.44) (TVEMHQ,0.43) (SNSPVT,0.42) (DYLLRA,0.41) (GILINI,0.41) (DPGILI,0.41) (PGAYKA,0.4) (PGILIN,0.4) (GAQFYM,0.39) (EAIGGA,0.37) (AIGGAH,0.37) (NEAIGG,0.37) (VTVEMH,0.36) (EMHQQP,0.35) (AHATFQ,0.35) (ILINIY,0.32) (EVIALH,0.3) (GGAHYG,0.29) (ASDPGI,0.29) (GAHYGP,0.29) (IGGAHY,0.29) (AHYGPV,0.28) (PGAYSA,0.…
3	ELA28325.1, EQB53887.1, EFQ34021.1, EGY14544.1, CCF46308.1, XP_003711630.1, XP_367775.2, XP_001225107.1, XP_003665200.1, AAT64005.1, EPS44225.1, XP_003003091.1, EJT70262.1, EJF60005.1, ETW81695.1, AFO72238.1, XP_001937216.1, EOA85849.1, CCA67657.1, EJD34799.1, XP_003661887.1, XP_001790826.1, EGO61029.1, CAD21296.1, EIW59705.1, ETW84871.1, EGO55727.1, XP_003351373.1, XP_959499.1, XP_003352294.1, E…	(YMECAQ,0.74) (SFPGAY,0.72) (VSFPGA,0.71) (TVSFPG,0.62) (GQYLLR,0.56) (MECAQI,0.54) (QFYMEC,0.48) (FYMECA,0.48) (AQFYME,0.47) (GAQFYM,0.46) (ECAQIN,0.46) (SAHTIF,0.42) (CAQINV,0.38) (YLLRAE,0.38) (ELIALH,0.36) (FPGAYK,0.35) (GPITDV,0.35) (SYPGAQ,0.34) (YTIPGP,0.34) (QYLLRA,0.34) (PITDVT,0.34) (YPGAQF,0.34) (ASAHTI,0.33) (GAQLYM,0.31) (PGAQFY,0.31) (ITDVTS,0.31) (ASHKGP,0.31) (DVTSND,0.3) (YDGPIT,…
4	ELA24367.1, 4EIS, XP_962414.1, EAA33178.2, EGO58845.1, 4EIS, XP_003666502.1, EQB50095.1, CAP71839.1, XP_003349473.1, EMT70765.1, ENH66119.1, EGU77464.1, EFQ31502.1, XP_003652610.1, CCF33897.1, EKJ71197.1, XP_003045244.1, ENH87373.1, EOA84740.1, ENH82205.1, CCT69268.1, EQB45742.1, CCF40964.1, EMD97281.1, EMD66687.1, EUC37964.1, EUC49560.1, XP_003006393.1, EMR63023.1, EUC55046.1, ELU37145.1, ETW787…	(GAQFYP,0.65) (YPGAQF,0.63) (PGAQFY,0.62) (EIIALH,0.6) (HEIIAL,0.57) (RHEIIA,0.57) (YLVRHE,0.54) (NGPVED,0.51) (IPGNGP,0.51) (PGNGPV,0.5) (GNGPVE,0.5) (GPVITY,0.46) (VRHEII,0.44) (PGCHQL,0.44) (IPGPAV,0.44) (SFPGAY,0.43) (PVITYM,0.43) (VSFPGA,0.43) (ITYMAR,0.43) (YPGCHQ,0.43) (YMARCP,0.42) (VITYMA,0.42) (TYMARC,0.42) (FYPGCH,0.42) (QFYPGC,0.39) (AQFYPG,0.39) (GYYLVR,0.39) (MARCPD,0.39) (AVWFKV,0.…
5	EJF57191.1, ESK86393.1, EIW61483.1, ESK86397.1, BAL43430.1, EGN93952.1, EGO19398.1, EKM57539.1, ESK86392.1, EJF57368.1, ETW77401.1, XP_003027576.1, EIN14513.1, EJD52914.1, XP_002392372.1, AFO72232.1, EIM84462.1, EIM86332.1, EIM89471.1, EIN14756.1, ETW77353.1, EIN14512.1, EKM57537.1, XP_006463428.1, EUC58700.1, EQB48529.1, EIM81969.1, EOD45458.1, XP_003027567.1, ETS73220.1, XP_003837976.1, ELA2636…	(GGAQFY,0.69) (PGPAVW,0.68) (GAQFYI,0.59) (EPGILI,0.51) (PGVYTG,0.46) (PGILIN,0.44) (IPGVYT,0.43) (PVTDVT,0.43) (GILINI,0.43) (EHIALH,0.41) (VTDVTS,0.41) (YISCAQ,0.41) (VSIPGV,0.4) (SIPGVY,0.4) (AQFYIS,0.38) (QFYISC,0.38) (PSGQYL,0.37) (ILINIY,0.34) (YGGAQF,0.32) (LPSGQY,0.31) (FYISCA,0.31) (YMAKAP,0.31) (IALHVA,0.31) (YTGYEP,0.29) (QPGPAV,0.29) (YEPGIL,0.29) (TGYEPG,0.29) (IALHSA,0.29) (GYEPGI,0…
6	EJP65452.1, XP_006672376.1, EUC50628.1, EUN30555.1, EUC35350.1, EOA86940.1, EMD95747.1, XP_003711925.1, EMD69380.1, XP_001939155.1, XP_003302923.1, BAE58643.1, XP_001820645.2, ESZ97680.1, EOD51280.1, XP_003837405.1, XP_001260907.1, XP_001275694.1, EUC44375.1, XP_001590753.1, ERT01561.1, XP_755782.1, EUN21440.1, ERF68713.1, EHK43620.1, EPE09983.1, EFX04819.1, ETS83207.1, XP_001799040.1, XP_659992.…	(GPCAVY,0.65) (HKGPCA,0.62) (GDGWFK,0.6) (KGPCAV,0.57) (QGDGTC,0.55) (AGDGWF,0.52) (GDGTCV,0.48) (DGTCVR,0.48) (DGWFKI,0.45) (VSIPGY,0.45) (AAGDGW,0.45) (GDPQFY,0.43) (SIPGYV,0.43) (TVSIPG,0.42) (YVGCAQ,0.4) (EILALH,0.38) (GCAQIF,0.38) (RPEILA,0.38) (PEILAL,0.38) (GWFKIW,0.38) (NANWCG,0.37) (YLVRPE,0.37) (ELLALH,0.37) (GHKGPC,0.35) (GYYLVR,0.35) (PCAVYL,0.33) (LTFEFR,0.33) (SHKGPC,0.33) (YLARPE,0…
7	CCT75380.1, ENH67995.1, EMT69567.1, ELA26364.1, EKJ77489.1, XP_388187.1, CCF31858.1, XP_003659754.1, EMR69141.1, XP_006690939.1, EOD42993.1, XP_001907069.1, XP_003352682.1, CAJ81218.1, ACE10235.1, XP_001222154.1, XP_003650941.1, ETS75884.1, EFQ34071.1, ETS81778.1, XP_001903874.1, EMT69565.1, XP_003349115.1, EPE27225.1, XP_003002463.1, ERS97419.1, XP_001932393.1, XP_003299155.1, XP_963702.1, EGZ76…	(VYHQGP,0.88) (TDPGYT,0.72) (AVYHQG,0.68) (PQFYIS,0.65) (QFYISC,0.65) (GEYLLR,0.63) (YLLRIQ,0.63) (GYTANI,0.63) (YTANIY,0.63) (YISCAQ,0.62) (FYISCA,0.62) (EYLLRI,0.58) (LRCNVG,0.57) (PGYTAN,0.55) (DLRCNV,0.53) (IPGAFK,0.53) (SPVTDL,0.52) (NYNSPV,0.52) (NDLRCN,0.52) (SNDLRC,0.52) (NSPVTD,0.52) (AHYIFQ,0.5) (DPGYTA,0.5) (YTVPGP,0.48) (HYIFQQ,0.48) (YNSPVT,0.45) (SAHYIF,0.45) (LGIHNP,0.4) (GIPQFY,0.…
8	CCC07649.1, XP_003651916.1, ACE10232.1, EAA36150.2, EGZ76445.1, , CAB97283.2, EGO53412.1, EPE30131.1, EHK96559.1, EDU48860.1, XP_003304335.1, EUC47281.1, EMD88000.1, EUC29594.1, EMD64969.1, XP_001410346.1, EAQ70783.1, EON95758.1, EMR66955.1, ENH89337.1, ERT00531.1, ERS95126.1, XP_001806210.1, XP_001222239.1, XP_003839955.1, CCA94930.1, EON98488.1, EOA87389.1, EQB54916.1, EJT79766.1, XP_001911486.…	(HGAVTS,0.76) (GAVTSY,0.76) (RHELLA,0.73) (LLALHQ,0.69) (ELLALH,0.69) (HELLAL,0.69) (LALHQA,0.67) (ALHQAN,0.65) (CNGGTS,0.61) (NGGTSA,0.61) (YLIRHE,0.59) (LIRHEL,0.59) (PQFYAE,0.57) (NTPQFY,0.57) (YAECAQ,0.57) (AHGAVT,0.57) (QFYAEC,0.55) (FYAECA,0.55) (HQANTP,0.53) (QANTPQ,0.53) (ANTPQF,0.53) (GNYLIR,0.53) (GWFKID,0.51) (APGNYL,0.51) (IRHELL,0.51) (LHQANT,0.49) (QWPDYN,0.49) (WFKIDE,0.49) (WPDYNP…
9	EJF58529.1, EMD35749.1, EPQ61333.1, EIW65370.1, EJF62088.1, EIW52742.1, EIW52776.1, XP_002474815.1, XP_001834768.1, EKM60167.1, EED85774.1, EIM92983.1, EGN94280.1, ETW78476.1, AFO72239.1, ESK93339.1, XP_001883194.1, EKM77532.1, XP_006457450.1, EKM77534.1, XP_006457452.1, ESK93407.1, XP_002389005.1, XP_001834690.1, EIN03477.1, CCL99937.1, XP_003026965.1, EMD41283.1, EGN94279.1, EGO19770.1, XP_0030…	(GGAEFY,0.94) (GAEFYP,0.76) (HEIIAL,0.68) (RHEIIA,0.68) (EFYPSC,0.65) (AEFYPS,0.65) (IRHEII,0.62) (EIIALH,0.62) (YLIRHE,0.56) (LIRHEI,0.56) (TYMASC,0.5) (YMASCG,0.5) (YPSCTQ,0.47) (SFPGAY,0.47) (IIALHL,0.47) (FYPSCT,0.47) (VSFPGA,0.44) (WFKIDE,0.38) (PHNTGP,0.38) (IALHLA,0.38) (WPHNTG,0.38) (GPLMTY,0.35) (PLMTYM,0.35) (PSCTQV,0.35) (YVFPGP,0.35) (VFPGPP,0.32) (PGAYSD,0.32) (LMTYMA,0.32) (AKWFKI,0…
10	EMD67389.1, EUC33351.1, EUN27096.1, EUC46203.1, EMD92474.1, EOA84098.1, EAT81480.1, EFQ36423.1, XP_001826694.1, XP_003305323.1, EFQ33676.1, EJT73807.1, XP_001224551.1, XP_003715649.1, ETS81471.1, XP_750843.1, XP_369715.2, XP_369714.1, ELQ44326.1, XP_001214259.1, XP_001258070.1, XP_003856492.1, XP_001939876.1, EMR61956.1, EJT82373.1, XP_001912223.1, XP_001903620.1, AFJ54163.1, XP_001906795.1	(YLVRVE,0.85) (LVRVEH,0.85) (VRVEHI,0.79) (KIPGLY,0.58) (VKIPGL,0.58) (GEYLVR,0.55) (DGSGDW,0.48) (YDGSGD,0.48) (EHPGPG,0.45) (EHIGLH,0.45) (EYLVRV,0.45) (RVEHIG,0.45) (HPGPGF,0.45) (QFYMEC,0.42) (GSGDWF,0.42) (MSKAPG,0.42) (IEHPGP,0.42) (SGDWFK,0.42) (GPGFVY,0.39) (PGPGFV,0.39) (PGPLVK,0.39) (CAQIEV,0.39) (VEHIGL,0.39) (TVKAGD,0.39) (LVKIPG,0.36) (SKAPGD,0.36) (IPGLYS,0.36) (AQFYME,0.36) (GDWFKV…
11	ESK86499.1, ESK84070.1, XP_002392498.1, XP_001835420.2, ESK86500.1, XP_003031503.1, EJD06723.1, CAG27578.1, XP_001841512.1, XP_001835421.1, EKM76822.1, , EJD44215.1, EJD45118.1, EIM85185.1, CCO32944.1, EUC55313.1, CCO32571.1, XP_002398849.1, EIN11198.1, EKM76292.1, XP_006456576.1, CCA68244.1, EUC55091.1, XP_001885903.1, XP_001839611.1	(YISCAQ,0.73) (ISCAQI,0.69) (KVSIPG,0.69) (KIAEWG,0.65) (VSIPGY,0.65) (FKIAEW,0.65) (WFKIAE,0.65) (IAEWGA,0.62) (AAIYLG,0.62) (GLHVAG,0.62) (PAAIYL,0.62) (GPAAIY,0.62) (EQIGLH,0.58) (SIPGYV,0.58) (DPGLTV,0.58) (QIGLHV,0.58) (RIEQIG,0.54) (AEWGAT,0.54) (IEQIGL,0.54) (IGLHVA,0.54) (HVAGAP,0.5) (LHVAGA,0.5) (VAGAPQ,0.5) (GSGANW,0.46) (GANWFK,0.46) (SGANWF,0.46) (WDGSGA,0.46) (YTVPGP,0.46) (EWGATF,0.…
12	Q96WQ9.1, A2R5N0.1, XP_001397023.2, EHA24746.1, XP_001216411.1, XP_001817584.2, XP_002372701.1, B0Y9G4.1, XP_747482.1, XP_001262213.1, XP_001276738.1, EOD49346.1, EKG10268.1, XP_659206.1, XP_003841733.1, EOA89857.1, EUN25397.1, EUC35230.1, EUC43657.1, EMD84760.1, ETN45589.1, EMD68819.1, EON66774.1, EPE31355.1, EHK97353.1, EKD21599.1	(EIIALH,1.0) (IIALHE,1.0) (IALHEG,0.92) (RPEIIA,0.85) (GAQFYM,0.85) (PEIIAL,0.85) (ALHEGN,0.81) (LHEGNR,0.81) (MTCNVN,0.69) (GVSIPG,0.65) (YMECVQ,0.65) (AQFYME,0.65) (QFYMEC,0.65) (DMTCNV,0.58) (GYIRSP,0.58) (YIRSPP,0.58) (TFEWHH,0.58) (FYMECV,0.54) (WVKIAE,0.54) (LALAAA,0.54) (PPNNSP,0.54) (VYMAPT,0.54) (SDDIIA,0.54) (YPIPGP,0.54) (SYPIPG,0.54) (IIASSH,0.5) (DDIIAS,0.5) (PGPAVW,0.5) (DIIASS,0.5)…
13	XP_001395335.2, CAK41095.1, XP_755787.1, XP_001260913.1, XP_660650.1, XP_003001513.1, XP_001274885.1, CCF46377.1, EKG19237.1, EFQ25762.1, XP_002563599.1, XP_002376462.1, XP_001820737.1, XP_001274726.1, EGY17063.1, EMD88003.1, EUC47278.1, EUC29591.1, EMD64966.1, EJT69484.1, EOA87425.1, XP_001936296.1	(YNPTKW,0.95) (SAHYFF,0.95) (KYNPTK,0.91) (FRCNKG,0.86) (DFRCNK,0.86) (GQAEFY,0.82) (YPMPGP,0.73) (GDGDWF,0.73) (AHYFFD,0.73) (YMSKAP,0.68) (VKAGSK,0.64) (EVKAGS,0.64) (AKYNPT,0.64) (QAEFYY,0.64) (GVHGAH,0.64) (VYMSKA,0.64) (GEYLIR,0.64) (LVYMSK,0.59) (RCNKGA,0.59) (AWCTWD,0.59) (PDGEYL,0.59) (VRSNTR,0.59) (WCTWDK,0.59) (DDMTPD,0.59) (CNKGAF,0.59) (DGEYLI,0.59) (YEGDGD,0.55) (PGGYKK,0.55) (EGDGDW…
14	EUC35884.1, EMD69294.1, EUC50443.1, EUN30631.1, EMD95968.1, EOA90805.1, XP_003836911.1, EMR71424.1, ETS87915.1, EGX53328.1, EKD16460.1, EMR67821.1, XP_001797837.1, EPS40743.1, EMR82768.1, CCD34368.1, EPE24990.1, EHL01403.1, XP_001587030.1, XP_001936366.1, XP_003299671.1, EIW61432.1	(YLLRSE,1.0) (LLRSEM,0.95) (RSEMLA,0.86) (EYLLRS,0.86) (EMLALH,0.86) (LRSEML,0.86) (GEYLLR,0.86) (SEMLAL,0.86) (IRMPPS,0.82) (RMPPSN,0.82) (WFKIDE,0.73) (PSNSPV,0.73) (MPPSNS,0.73) (PPSNSP,0.73) (QFYIGC,0.68) (GAQFYI,0.64) (AQFYIG,0.64) (GPVDDA,0.59) (SGEYLL,0.59) (GIRMPP,0.59) (VSAHQN,0.55) (PGPITH,0.55) (HPGPIT,0.55) (ASGEYL,0.55) (AVSAHQ,0.55) (GWFKID,0.55) (GAGWFK,0.5) (PVDDAS,0.5) (AGWFKI,0.…
15	ELA23652.1, EQB47908.1, CCF36552.1, ENH76818.1, EKD16974.1, ESK95156.1, CCO29715.1, EUC61095.1, EMR70311.1, XP_001911495.1, EUC64196.1, CCO27159.1, XP_003661743.1, EIN14614.1, XP_001225332.1, EPS43405.1, EGX44929.1, AAM22493.1, EMR70221.1, CCX12196.1, ELU36500.1	(HEILGL,0.95) (LRHEIL,0.95) (RHEILG,0.95) (ALPGAY,0.62) (NVWVKI,0.57) (GNVWVK,0.57) (ILGLHV,0.52) (SDHPGP,0.52) (EILGLH,0.52) (LGLHVA,0.52) (GIALPG,0.52) (WASKRL,0.48) (LLRHEI,0.48) (GAQFYP,0.48) (VWVKID,0.48) (YLLRHE,0.48) (PWASKR,0.48) (IALPGA,0.43) (EILGLQ,0.43) (PGGPVW,0.43) (WNPYKD,0.43) (ILGLQR,0.43) (WVKIDQ,0.43) (GEYILR,0.43) (DHPGPI,0.38) (DNGPVT,0.38) (ILRHEI,0.38) (ASKRLP,0.38) (YILRHE…
16	EJF62185.1, ETW75575.1, EIW61516.1, EMD31056.1, EIM86349.1, AFO72234.1, EKM56323.1, EMD31057.1, EKM58977.1, EJD08026.1, EIW77477.1, Q00023.1, EKM75124.1, XP_002389015.1, ESK88334.1, EJF65049.1, EIW62723.1, EIW82923.1, ETW87087.1, AFO72233.1, EIW62722.1, XP_006461132.1, EKM81001.1, EGN99889.1, EIW81877.1, EIW81812.1, ESK97120.1, XP_002389159.1, EJD47200.1, EIW81813.1	(AHGGVL,0.73) (YPECAQ,0.73) (QFYPEC,0.7) (FYPECA,0.7) (WTTTIP,0.6) (WFKIDE,0.57) (SWTTTI,0.57) (TAYWNQ,0.57) (ITAYWN,0.53) (ATVAAG,0.5) (TIALHS,0.5) (ETIALH,0.5) (PPLYGS,0.47) (NSSWTT,0.47) (RFETIA,0.47) (PGPPLY,0.47) (HGGVLS,0.47) (GPPLYG,0.47) (FETIAL,0.47) (GGVLSY,0.47) (IRFETI,0.47) (IDEAGL,0.43) (CNDDGT,0.43) (FKIDEA,0.43) (KIDEAG,0.43) (IQREWD,0.43) (YTIPGP,0.43) (FPGAYS,0.43) (LHSLPA,0.4) …
17	XP_003716906.1, XP_003657367.1, XP_001225930.1, EMR69548.1, XP_003346673.1, XP_003666550.1, EJT76774.1, EOA89951.1, ERT03352.1, ELQ42200.1, XP_001802359.1, XP_370106.2, XP_001906822.1, XP_001905623.1, XP_001791488.1, XP_003351237.1, EGO55619.1, ELA32320.1, EQB47934.1, CCF43136.1, XP_959466.1, ENH79117.1, EGX50459.1, XP_003665516.1, EPS41576.1, EGS19451.1, EMR72715.1, EGX43865.1	(YLLRVE,0.67) (GAVWFK,0.62) (GPTQYY,0.62) (PGPTQY,0.62) (NHPGPT,0.62) (HPGPTQ,0.62) (EYLLRV,0.62) (GEYLLR,0.62) (SGAVWF,0.62) (DGSGAV,0.62) (GSGAVW,0.62) (AVWFKI,0.57) (WDGSGA,0.52) (TKNAQS,0.52) (TWDGSG,0.52) (KNAQSK,0.52) (TFPRLV,0.48) (TQYYLA,0.48) (PTQYYL,0.48) (LLRVEH,0.43) (DPGILV,0.43) (YTFPRL,0.43) (YMAKVP,0.43) (HYTFPR,0.43) (NAQSKQ,0.43) (FPGAYK,0.43) (AHYTFP,0.43) (MTKNAQ,0.43) (IALHMA…
18	CCT73805.1, EMT65716.1, EGU74313.1, ENH65812.1, XP_003042567.1, EKJ74557.1, XP_384144.1, EMR69581.1, ENH85732.1, CCF45462.1, EJT72133.1, XP_003709110.1, ELQ44924.1, XP_003005258.1, EGY22966.1, EQB58826.1, ELA38153.1, EFQ27394.1, CCF39722.1, EGY15133.1, XP_001217528.1	(DGDWFK,0.75) (GDGDWF,0.75) (GHPGPL,0.75) (SDGDCT,0.75) (GAQFYI,0.75) (NFTFTL,0.7) (FTFTLP,0.7) (FYIGCA,0.65) (GLHGAG,0.65) (QFYIGC,0.65) (GDEVGF,0.65) (DWFKVY,0.65) (GDWFKV,0.65) (AQFYIG,0.65) (YIGCAQ,0.65) (AHYNFE,0.6) (YLSKAP,0.6) (VYLSKA,0.6) (LMRAEH,0.55) (YLMRAE,0.55) (AEHVGL,0.5) (RAEHVG,0.5) (MGHPGP,0.5) (KGDGDW,0.5) (EHVGLH,0.5) (GGAQFY,0.5) (YKGDGD,0.5) (WFKVYE,0.5) (ASDGDC,0.5) (PGDEVG…
19	EUC31685.1, EUN27858.1, EMD64084.1, EUC45146.1, ENI00713.1, EOA86603.1, EKJ72039.1, XP_384949.1, XP_003000578.1, EGY16057.1, EMT72483.1, ENH65939.1, EGU84205.1, CCT64954.1, XP_003298498.1, XP_001941054.1, XP_003041666.1, XP_003834678.1, EON96051.1, EMT66616.1, EQB56202.1, ELA29460.1, EMR68134.1, CCF42122.1, EFQ31130.1, EQB58273.1, ENH77138.1, ELA38278.1, ETS73214.1, ENH81697.1, XP_001227970.1, ET…	(GAQNYP,1.0) (YVFRHE,0.89) (QNYPQC,0.89) (AQNYPQ,0.89) (NGAQNY,0.79) (FRHEII,0.68) (RHEIIA,0.68) (VTGSGT,0.68) (NLDNGF,0.58) (ENLDNG,0.58) (AENLDN,0.58) (VFRHEI,0.58) (LDNGFV,0.58) (EIIALH,0.53) (HEIIAL,0.53) (WSAENL,0.47) (NNNTWT,0.47) (DIICHK,0.47) (AAWSAE,0.47) (AWSAEN,0.47) (IEVTGS,0.47) (NIEVTG,0.47) (EVTGSG,0.47) (SAENLD,0.47) (WTTTVP,0.47) (GPVLTY,0.47) (NNTWTT,0.42) (TWTTTV,0.42) (ANNNTW,…
20	EGU87361.1, ENH74816.1, CCT72729.1, EGU72891.1, EKJ71808.1, XP_391664.1, ELA25729.1, ENH86303.1, EQB48191.1, CCF43462.1, EFQ25116.1, CAQ16217.1, XP_003045670.1, EMT71907.1, XP_003711556.1, XP_001225692.1, EJT69796.1, EME80701.1	(VIPGGT,0.89) (DVIPGG,0.89) (PDVIPG,0.89) (PGPDVI,0.89) (GPDVIP,0.89) (AHYTFD,0.83) (HYTFDK,0.83) (YTFDKL,0.78) (GGTIRG,0.78) (IPGGTI,0.78) (EFYYAC,0.78) (MPTKFK,0.78) (FYYACA,0.78) (YYACAQ,0.78) (PGGTIR,0.78) (FGGTGM,0.78) (YMPTKF,0.78) (AEFYYA,0.78) (AFGGTG,0.78) (SAHYTF,0.78) (LKQAFG,0.72) (QAFGGT,0.72) (IPGVYK,0.72) (KQAFGG,0.72) (PGVYKQ,0.67) (IRKHQN,0.67) (GQAEFY,0.61) (HDGQAE,0.61) (YIRKHQ…
21	EMT60290.1, ENH65661.1, EGU86650.1, CCT64153.1, XP_003046131.1, EKJ67485.1, XP_386573.1, EOO02157.1, EQB52147.1, ELA35512.1, CCX10545.1, ETS75650.1, EGY21435.1, EMR72626.1, ENH78567.1	(RGAQFY,1.0) (GAQFYP,1.0) (QFYPSC,0.93) (ARGAQF,0.93) (AQFYPS,0.93) (IIDGSH,0.87) (DIIDGS,0.87) (DDIIDG,0.87) (RGDDII,0.8) (GDDIID,0.8) (IDGSHK,0.73) (GSHKGP,0.73) (DGSHKG,0.73) (IWTKIA,0.67) (RQEIIA,0.67) (YIAPYT,0.67) (AIWTKI,0.67) (TYIAPY,0.67) (ITYIAP,0.67) (WTKIAE,0.67) (DGTGAI,0.6) (GTGAIW,0.6) (GAIWTK,0.6) (TGAIWT,0.6) (EVTGSG,0.6) (DQGDGR,0.53) (TGSGTA,0.53) (APAATS,0.53) (PIITYI,0.53) (L…
22	EMD87585.1, EUC48914.1, EMD59230.1, EOA88408.1, EUC38446.1, XP_001791800.1, XP_001933987.1, XP_003306650.1, XP_003840428.1, AEV53599.1, EPE29707.1, EHL03569.1, CAJ81215.1, EOD42834.1, CCA72220.1, XP_003660897.1, EON98840.1, XP_001907637.1, XP_001230041.1, EKG21641.1, ENH80826.1	(LNANCG,0.93) (NANCGK,0.93) (ANCGKR,0.87) (AIGGNH,0.87) (YLVRAE,0.87) (GDYLVR,0.87) (DYLVRA,0.87) (TVEMHA,0.8) (VEMHAQ,0.8) (EMHAQP,0.8) (TEILNA,0.73) (LTVEMH,0.73) (LVRAEA,0.73) (EILNAN,0.73) (EAIALH,0.73) (WGTEIL,0.73) (ILNANC,0.73) (RAEAIA,0.73) (SGVCEV,0.73) (AEAIAL,0.73) (MHAQPG,0.73) (GTEILN,0.73) (FQVKVT,0.67) (GSFFKV,0.67) (GVSFPG,0.67) (YVSCFQ,0.67) (CFQVKV,0.67) (PYVSCF,0.67) (FPGAYK,0.…
23	EUN24558.1, EUC26970.1, EMD60067.1, EUC46849.1, EMD97722.1, EOA81141.1, XP_001934763.1, XP_003298432.1, XP_001795846.1, CAP67176.1, ERS99039.1	(RGAQFY,1.0) (GAQFYP,1.0) (CVQIEV,1.0) (GVFVNG,0.91) (YLIRAE,0.91) (RRGAQF,0.91) (LIRAEM,0.91) (PGDNLT,0.91) (YPDCVQ,0.82) (FYPDCV,0.82) (PDCVQI,0.82) (WGVFVN,0.82) (PRRGAQ,0.82) (DMRCNV,0.82) (NSPVKD,0.82) (IDMRCN,0.82) (SPVKDL,0.82) (NPRRGA,0.82) (QFYPDC,0.82) (DCVQIE,0.82) (IWGVFV,0.82) (AQFYPD,0.82) (AHTFIW,0.82) (VQIEVV,0.82) (SIDMRC,0.82) (AQNPRR,0.73) (NNSPVK,0.73) (QNPRRG,0.73) (DNLTFD,0.…
24	EUC47338.1, EMD65024.1, EUC32112.1, EUN24457.1, EMD87940.1, EOA87287.1, XP_001935843.1, XP_003300983.1, XP_001800354.1, XP_003007405.1, EON98508.1, ETS85670.1, EMR68578.1, EFQ35170.1	(EIIALH,1.0) (HEIIAL,1.0) (CHKSAT,1.0) (RHEIIA,1.0) (LWTAAN,0.91) (GPALWT,0.91) (PGPALW,0.91) (VNCHKS,0.82) (AQLYPQ,0.82) (IAPCNG,0.82) (YIAPCN,0.82) (TWPDSH,0.82) (ALWTAA,0.82) (NCHKSA,0.82) (VGGSGT,0.82) (NGAQLY,0.82) (WNTWPD,0.82) (GAQLYP,0.82) (QLYPQC,0.82) (PALWTA,0.82) (GTSLYT,0.82) (NTWPDS,0.82) (GGSGTV,0.82) (DVNCHK,0.82) (SAHGFV,0.82) (PGTSLY,0.73) (FPGPAL,0.73) (VPGTSL,0.73) (PFPGPA,0.7…
25	EMR61986.1, ERT00522.1, XP_003654913.1, ETS73115.1, XP_003665068.1, EJT71428.1, XP_001905728.1, XP_003345666.1, XP_001801791.1, XP_003841197.1	(PQFYPE,0.9) (QFYPEC,0.9) (YPECAH,0.9) (PECAHL,0.9) (FYPECA,0.9) (WLHPVG,0.7) (HPVGPM,0.7) (LHPVGP,0.7) (YWLHPV,0.7) (WFKIWE,0.6) (FKIWEA,0.6) (NYTVGD,0.6) (YWYWLH,0.6) (GGLANY,0.6) (GLANYT,0.6) (YRGYDP,0.6) (LANYTV,0.6) (WYRGYD,0.6) (ECAHLN,0.6) (HGGLAN,0.6) (KIWEAG,0.5) (WYWLHP,0.5) (RHEILS,0.5) (AVYWYW,0.5) (ANYTVG,0.5) (YTVGDT,0.5) (TVGDTW,0.5) (VGDTWY,0.5) (PWMVQR,0.5) (VYWYWL,0.5) (AHGGLA,0…
26	ELA36489.1, EQB46954.1, XP_003001381.1, EGY16927.1, EFQ33926.1, ENH76298.1, AEO56416.1, CAG27577.1, XP_001225412.1, EPE24460.1, XP_001910915.1, EJT77153.1, XP_003715529.1, XP_001903701.1, EGX52397.1, EPE26434.1, EGS18626.1, EON99293.1	(SHKGPI,1.0) (LALHSA,0.9) (LLALHS,0.9) (ELLALH,0.9) (ASHKGP,0.8) (RVELLA,0.8) (IAASHK,0.8) (VELLAL,0.8) (PIAASH,0.8) (AASHKG,0.8) (TAWLAK,0.6) (ITAWLA,0.6) (NPIAAS,0.6) (HKGPIT,0.6) (AWLAKV,0.6) (LRVELL,0.6) (ALHSAY,0.6) (PITAWL,0.6) (KGPITA,0.6) (DNPIAA,0.6) (GPITAW,0.6) (DPDNPI,0.5) (YLLRVE,0.5) (LLRVEL,0.5) (HVIGGA,0.5) (VIGGAQ,0.5) (PDNPIA,0.5) (QHVIGG,0.5)
27	EUC40396.1, AAM76663.1, EMD60707.1, EUN24218.1, EUC34066.1, CCT74544.1, ABT35335.1, EKJ77976.1, XP_001933725.1, XP_003303817.1, EFQ35295.1, EGU79199.1, EMT71116.1, CAQ16206.1, XP_001227307.1, EGX44104.1, EMT71117.1, EOA82348.1, EAT77212.1, XP_003719782.1, ELQ39199.1, XP_361583.1, XP_003000738.1	(HVNQPE,0.9) (HRSHVN,0.86) (FPMPGP,0.86) (SHVNQP,0.86) (RSHVNQ,0.86) (YNPIKF,0.81) (HIGVHR,0.81) (NPIKFS,0.81) (EHIGVH,0.81) (KFPGAY,0.81) (VKFPGA,0.81) (KFSSNP,0.76) (QPEHYV,0.76) (PIKFSS,0.76) (IKFSSN,0.76) (VNQPEH,0.76) (IGVHRS,0.76) (NQPEHY,0.76) (KYNPIK,0.76) (GVHRSH,0.76) (FPGAYK,0.76) (EHYVSC,0.71) (TKYNPI,0.71) (PEHYVS,0.71) (VHRSHV,0.71) (KAFPMP,0.67) (ANFSIY,0.67) (YANFSI,0.67) (AFPMPG,…
28	EUC28180.1, EUN21797.1, EMD69877.1, EUC39752.1, XP_003296793.1, XP_001939406.1, EMD86148.1, XP_001804100.1, EOA87074.1	(SVAAHG,1.0) (ACGDQV,1.0) (WDKYAL,1.0) (LISWDK,1.0) (YGNVQG,1.0) (ISWDKY,1.0) (KYALTS,1.0) (PLISWD,1.0) (SWDKYA,1.0) (DKYALT,1.0) (NTQNSD,0.89) (ITMPDV,0.89) (DAPTIN,0.89) (NVQGSI,0.89) (IWQCKG,0.89) (FNTQNS,0.89) (VQGSIQ,0.89) (KPLISW,0.89) (QVFNTQ,0.89) (QGSIQN,0.89) (IGKPLI,0.89) (GSHPDC,0.89) (QGSHPD,0.89) (LQGSHP,0.89) (TMPDVS,0.89) (NLQGSH,0.89) (CGDQVF,0.89) (QNLQGS,0.89) (SSVAAH,0.89) (VF…
29	EUC42150.1, EMD93828.1, XP_001935377.1, EUC27573.1, EMD62481.1, XP_003300728.1, EUN21481.1, XP_664032.1, EOA87752.1, XP_001805107.1	(PGILIN,1.0) (AFPGAY,1.0) (TDPGIL,1.0) (LVAFPG,1.0) (AQFYLS,1.0) (DPGILI,1.0) (GAQFYL,1.0) (VAFPGA,1.0) (GILINI,1.0) (GGAQFY,1.0)
30	EUC42683.1, EMD67812.1, EMD92059.1, EUC29084.1, XP_003300990.1, XP_001931371.1, EOA89438.1, XP_003844683.1, XP_001796146.1	(IKVTGG,1.0) (FEAGGK,1.0) (DCSHHG,1.0) (DASPSP,1.0) (SHHGWT,1.0) (CSHHGW,1.0) (HGWTAT,1.0) (QAFNIK,1.0) (SPAWWT,1.0) (GWDCSH,1.0) (WDCSHH,1.0) (RQFWPQ,1.0) (GWTATY,1.0) (ASPSPY,1.0) (FWPQAF,1.0) (NIKVTG,1.0) (AFNIKV,1.0) (SPSPYT,1.0) (FNIKVT,1.0) (HHGWTA,1.0) (QFWPQA,1.0) (WPQAFN,1.0) (VLRTEV,1.0) (PQAFNI,1.0) (PDIIAH,1.0) (CAKVDK,0.89) (YRKGRY,0.89) (NGDCAK,0.89) (RKGRYS,0.89) (KDASPS,0.89) (AGG…
31	EGX53531.1, EPS43636.1, EPS40687.1, EPS35677.1, EGX51594.1, EPS44617.1, EPS38835.1, EPS44425.1, EUC56027.1, EPS35120.1	(YLMRHE,0.78) (DCGGDC,0.78) (LADCGG,0.67) (YLADCG,0.67) (ADCGGD,0.67) (TYLADC,0.67) (GQYLMR,0.67) (QYLMRH,0.67) (FKIDEA,0.56) (ITYLAD,0.56) (GPIITY,0.56) (KIDEAG,0.56) (WFKIDE,0.56) (PIITYL,0.56) (IITYLA,0.56) (NWFKID,0.44) (DEAGLL,0.44) (GAQFYP,0.44) (CGGDCT,0.44) (FRWSRW,0.44) (IQLPKN,0.44) (QLPKNI,0.44) (LPKNIK,0.44) (RWSRWQ,0.44) (LMRHEM,0.44) (IDEAGL,0.44) (NIEITG,0.44) (STVMGH,0.33) (NGQYLM…
32	EUC44040.1, XP_001932895.1, EUN32562.1, EUC36210.1, EMD70171.1, EOA87924.1, EMD86456.1, XP_003301611.1, CBY01256.1	(TAMICN,1.0) (AMICNG,1.0) (MQWHHN,1.0) (GMQWHH,1.0) (TFQSFV,1.0) (SNGNNP,1.0) (STAMIC,1.0) (PSNGNN,1.0) (ICNGGK,1.0) (MICNGG,1.0) (NGNNPI,1.0) (VEVAAG,0.89) (YNGCGQ,0.89) (VDMTKA,0.89) (PIAPSH,0.89) (NGCGQI,0.89) (GVKFDI,0.89) (VKFDIY,0.89) (GPVMVY,0.89) (DMTKAY,0.89) (EVAAGS,0.89) (DPGVKF,0.89) (KAQFYN,0.89) (GVDMTK,0.89) (ATDPGV,0.89) (QFYNGC,0.89) (TDPGVK,0.89) (FYNGCG,0.89) (AQFYNG,0.89) (PGV…
33	XP_003655379.1, XP_001224473.1, XP_001222998.1, XP_001224181.1, XP_001906532.1, XP_001219444.1, EGY15740.1, EMR72556.1, EMR69607.1	(TPPGKY,1.0) (PPGKYL,1.0) (TTPPGK,1.0) (GDWFKI,1.0) (DGDWFK,0.89) (GDGDWF,0.89) (DWFKIA,0.67) (YLSRAP,0.67) (FWHPGP,0.56) (SRAPND,0.56) (GSEVGF,0.56) (PGKYLL,0.56) (ARFPGT,0.56) (IYLSRA,0.56) (VGFRVS,0.56) (GKYLLR,0.56) (FARFPG,0.56) (PGGGTP,0.56) (RFPGTY,0.56) (GILLVN,0.56) (EVGFRV,0.56) (GPGGGT,0.56) (SEVGFR,0.56) (LSRAPN,0.56) (AGSEVG,0.56) (ETTPPG,0.44) (KTTPPG,0.44) (APNDDL,0.44) (LVNGTE,0.4…
34	EUN22444.1, EUC36549.1, EMD64743.1, XP_001933351.1, EUC44341.1, EMD88231.1, XP_003299949.1, EOA83841.1, XP_001802947.1, EGX48168.1, XP_003661910.1, EPS43036.1, ACE10233.1	(NNPQFY,1.0) (QGLISG,1.0) (GKVWFK,1.0) (DGSGKV,1.0) (YMAKCP,1.0) (WAGDAI,1.0) (QKSIQR,1.0) (PECAQF,1.0) (ANNPQF,1.0) (NIRCNN,1.0) (YPECAQ,1.0) (LVSFPG,1.0) (SIQRQY,1.0) (ISGTEN,1.0) (GSGKVW,1.0) (MAKCPG,1.0) (CAQFTV,1.0) (PQFYPE,1.0) (SGKVWF,1.0) (HQANNP,1.0) (LISGTE,1.0) (SFPGAY,1.0) (QFYPEC,1.0) (AQFTVT,1.0) (QFTVTG,1.0) (FYPECA,1.0) (QANNPQ,1.0) (VSFPGA,1.0) (NPQFYP,1.0) (VYMAKC,1.0) (KVWFKI,1…
35	EUC48418.1, EMD68707.1, EUC39364.1, EMD96915.1, EOA89611.1, XP_001936652.1, XP_003300926.1, XP_003841605.1, XP_001802269.1, XP_006690646.1	(WGVDRM,1.0) (IALHSA,1.0) (IAQRVR,1.0) (FYMAKV,1.0) (KSHKGP,0.88) (SNNPIT,0.88) (DHPIAK,0.88) (VRVNGQ,0.88) (HTIAQR,0.88) (SAHTIA,0.88) (QRVRVN,0.88) (GNGIRV,0.88) (SSKVID,0.88) (HPIAKS,0.88) (RVNGQD,0.88) (AKSHKG,0.88) (GGAQFY,0.88) (TIAQRV,0.88) (IAKSHK,0.88) (AHTIAQ,0.88) (RVRVNG,0.88) (IPGPAK,0.88) (NGIRVA,0.88) (AQRVRV,0.88) (PIAKSH,0.88) (NDPDHP,0.75) (YMAKVS,0.75) (PITNVN,0.75) (ANDPDH,0.7…
36	EMD68959.1, XP_001227193.1, EUC40397.1, XP_001905612.1, EJT77316.1, EFQ36036.1, EMD96317.1, ELA32496.1, EQB51904.1, XP_003720165.1	(SKAPGD,0.88) (GSGDWF,0.88) (DYDGSG,0.88) (DGSGDW,0.88) (YDGSGD,0.88) (SGDWFK,0.88) (FKVYQL,0.75) (RDYDGS,0.75) (KAPGDV,0.75) (DWFKVY,0.75) (KVYQLG,0.75) (WFKVYQ,0.75) (GDWFKV,0.75) (RCNKGS,0.75) (APGDVR,0.63) (PGDVRD,0.63) (QYLMRI,0.63) (HDNGFQ,0.63) (GQYLMR,0.63) (GDVRDY,0.63) (PAGQYL,0.63) (YLMRIE,0.63) (VRDYDG,0.63) (IPAGQY,0.63) (DVRDYD,0.63) (LSKAPG,0.63) (NGFQPS,0.63) (DNGFQP,0.63) (GFQPSW…
37	EGO58321.1, XP_958368.1, XP_003345539.1, EJT69787.1, XP_003655099.1, XP_003663657.1, XP_001907679.1, XP_001229971.1	(GAQNYP,0.88) (QWNGWP,0.88) (GPYVLR,0.75) (PYVLRH,0.75) (ALAHSH,0.75) (PDIICH,0.75) (YVLRHE,0.75) (DDGFVT,0.63) (GTPVVV,0.63) (ATDVLI,0.63) (RWATDV,0.63) (VLSYLA,0.63) (DGFVTP,0.63) (PGPYVL,0.63) (GPVLSY,0.63) (ICHRDG,0.63) (QALAHS,0.63) (WATDVL,0.63) (IALHYA,0.63) (PVLSYL,0.63) (QNYPQC,0.5) (VLRHEL,0.5) (NGWPQS,0.5) (VNLWVE,0.5) (AVDDGF,0.5) (IQWNGW,0.5) (DIICHR,0.5) (GWPQSH,0.5) (ELIALH,0.5) (G…
38	EMD90222.1, EUC32814.1, EUC45340.1, EMD60622.1, EOA90016.1, XP_003301020.1, XP_001930525.1	(PLAAWS,1.0) (AQAYPQ,1.0) (ANNFTW,1.0) (ATDVLI,1.0) (TDVLIA,1.0) (LGGTWA,1.0) (LAAWSA,1.0) (LDGAQA,1.0) (AWLNST,1.0) (VLIANN,1.0) (GTWATD,1.0) (LNSTGW,1.0) (TTAGDT,1.0) (GAQAYP,1.0) (LIANNF,1.0) (DGAQAY,1.0) (QAYPQC,1.0) (TAGDTL,1.0) (NTTAGD,1.0) (WLNSTG,1.0) (WATDVL,1.0) (GGTWAT,1.0) (DVLIAN,1.0) (IANNFT,1.0) (TWATDV,1.0) (WVKIDE,0.86) (LAWLNS,0.86) (GPKLWE,0.86) (PKLWEY,0.86) (DELAWL,0.86) (ELA…
39	ESK91695.1, XP_003031059.1, XP_002393652.1, EJD34609.1, EAU83857.1, EUC56717.1, CCO29835.1	(TCSIGN,1.0) (ITCSIG,1.0) (DITCSI,1.0) (YLLRHE,0.86) (GGAQFY,0.86) (GAQFYP,0.86) (AQFYPV,0.86) (AHGYVP,0.86) (NYMAKC,0.86) (WKGDTG,0.71) (GSPWFK,0.71) (VTGGGS,0.71) (YMAKCP,0.71) (GHYGPV,0.71) (QFYPVC,0.71) (TVTGGG,0.71) (TGSPWF,0.57) (ALHGAS,0.57) (RHENLA,0.57) (SGDITC,0.57) (KGDTGS,0.57) (PLGHYG,0.57) (LGHYGP,0.57) (TKPDSG,0.57) (HENLAL,0.57) (WPLGHY,0.57) (GDTGSP,0.57) (LPPGPI,0.57) (LRHENL,0.…
40	EIM79875.1, EIM91642.1, EIM91666.1, EIM83161.1, XP_002840464.1, CCX14364.1, XP_001269010.1	(YLLRHE,1.0) (GAQFYP,1.0) (RHELLA,0.83) (ELLALH,0.83) (LRHELL,0.83) (DPGILI,0.83) (FYPMCA,0.83) (GPTMTY,0.83) (QFYPMC,0.83) (LALHSA,0.83) (LLRHEL,0.83) (HELLAL,0.83) (AQFYPM,0.83) (LIANNN,0.83) (AAASSS,0.67) (ASDDLI,0.67) (LGAQFY,0.67) (VALPGA,0.67) (GGYLLR,0.67) (SDDLIA,0.67) (VTIPSD,0.67) (WTVTIP,0.67) (WASDDL,0.67) (TMTYMA,0.67) (AGGSTG,0.67) (GVALPG,0.67) (GGSTGS,0.67) (DDLIAN,0.67) (TIPSDI,0…
41	XP_001883971.1, XP_001883867.1, XP_001887994.1, XP_001882504.1, XP_001881959.1, XP_001877259.1	(TGVPDP,0.83) (GTGVPD,0.83) (DNDPGI,0.67) (SQMFDA,0.67) (NDPGIF,0.67) (SGTGVP,0.67) (YSQMFD,0.67) (VGASGT,0.67) (GIFYSQ,0.67) (FYSQMF,0.67) (QMFDAS,0.67) (FDASAP,0.67) (IFYSQM,0.67) (MFDASA,0.67) (GASGTG,0.67) (SDNDPG,0.67) (ASGTGV,0.67) (SLGGAE,0.5) (VPDPLG,0.5) (LGGAEF,0.5) (GVPDPL,0.5) (LTVGAS,0.5) (LPGAYS,0.5) (PGAYSD,0.5) (GAEFYP,0.5) (GAYSDN,0.5) (AYSDND,0.5) (TVGASG,0.5) (GGAEFY,0.5)
42	EPS31810.1, XP_001209496.1, XP_001396992.1, ETS81017.1, GAA90386.1	(LNLWVD,1.0) (RCNLGS,1.0) (HYIFSK,1.0) (AAGDTI,1.0) (PGPGQV,1.0) (NGLNLW,1.0) (GLHGAQ,1.0) (VRAEHV,1.0) (DFRCNL,1.0) (LVRAEH,1.0) (VGLHGA,1.0) (HVGLHG,1.0) (YLVRAE,1.0) (RAEHVG,1.0) (EYEGDG,1.0) (HPGPGQ,1.0) (GLNLWV,1.0) (VAAGDT,1.0) (TKDAWC,1.0) (FRCNLG,1.0) (DLTKDA,1.0) (EYLVRA,1.0) (EHVGLH,1.0) (MKLFYD,1.0) (AHYIFS,1.0) (LTKDAW,1.0) (CNLGSF,1.0) (GEYLVR,1.0) (AEHVGL,1.0) (FNGLNL,1.0) (YIFSKL,1…
43	EKJ77390.1, XP_001219301.1, XP_003040612.1, EGY23318.1, ETN44819.1	(AESHRG,1.0) (WAESHR,1.0) (PCNGDC,1.0) (GWAESH,1.0) (APCNGD,1.0) (IALHRA,0.8) (ALHRAH,0.8) (YIAPCN,0.8) (WTKIAE,0.8) (PNGWAE,0.8) (TYIAPC,0.8) (DLSGSG,0.8) (ESHRGP,0.8) (NPNGWA,0.8) (WTSDDK,0.8) (NGWAES,0.8) (LSGSGV,0.8) (AIGWSF,0.8) (IAPCNG,0.8) (DDLSGS,0.6) (PEFYMQ,0.6) (GNIEVT,0.6) (ASFFWT,0.6) (EFYMQC,0.6) (CGNIEV,0.6) (SIAPGK,0.6) (ASVDKT,0.6) (EGPEMD,0.6) (SRWNPS,0.6) (DCASVD,0.6) (QCGNIE,0…
44	XP_001832374.2, XP_002911925.1, XP_001834458.1, XP_002386353.1, ESK83440.1, XP_001832364.2, CCO35344.1, EUC55036.1, CCO37441.1, XP_006454828.1	(QYLIRH,1.0) (GQYLIR,1.0) (YLIRHE,0.8) (DGKWAA,0.8) (MARAPS,0.8) (YMARAP,0.8) (TYMARA,0.8) (RIPPNL,0.8) (ARAPSD,0.8) (RAPSDI,0.8) (PGQYLI,0.8) (EWIALH,0.6) (HEWIAL,0.6) (PSDITK,0.6) (VWFKVH,0.6) (AVWFKV,0.6) (APSDIT,0.6) (IRHEWI,0.6) (RHEWIA,0.6) (SDITKW,0.6) (LIRHEW,0.6) (KWSPGT,0.4) (ITYMAR,0.4) (PGAYTP,0.4) (YPGYHP,0.4) (TKWSPG,0.4) (EVTGNG,0.4) (TEPAPL,0.4) (ITKWSP,0.4) (GKWAAT,0.4) (DITKWS,0…
45	XP_002392615.1, ESK95699.1, ESK95698.1, XP_002388995.1, CCA76671.1, EMD35431.1, EMD35519.1, XP_003034283.1, EPT02783.1, EIW55288.1	(YFSAYM,1.0) (WFKIWE,1.0) (FKIWEW,1.0) (GYFSAY,1.0) (PGYFSA,1.0) (AYMSKA,1.0) (VRMTAN,1.0) (YVRMTA,1.0) (RMTANH,1.0) (SAYMSK,1.0) (MGHPGY,1.0) (FSAYMS,1.0) (GHPGYF,1.0) (HPGYFS,1.0) (QYLLRG,0.8) (EQIALH,0.8) (FTFTIP,0.8) (HYTFPN,0.8) (TGEWEY,0.8) (GEWEYV,0.8) (TVTAGS,0.8) (EYVRMT,0.8) (EWEYVR,0.8) (YLLRGE,0.8) (NTMGHP,0.8) (WEYVRM,0.8) (RGEQIA,0.8) (TMGHPG,0.8) (LRGEQI,0.8) (GEQIAL,0.8) (TWFKIW,0…
46	ERT03386.1, EMR66073.1, XP_001224385.1, XP_001909024.1, XP_003839134.1	(VESIAL,1.0) (ESIALH,1.0) (IALHQA,1.0) (SIALHQ,1.0) (RVESIA,1.0) (YLVRVE,0.8) (QTKNYQ,0.8) (GNVWFK,0.8) (AGNVWF,0.8) (RQTKNY,0.8) (ALHQAQ,0.8) (VRVESI,0.8) (LVRVES,0.8) (PLVAFP,0.6) (EAAGNV,0.6) (PVQFYM,0.6) (AQAHYR,0.6) (GKYLVR,0.6) (GFVAMS,0.6) (YRFSKL,0.6) (LVAFPG,0.6) (INTWEA,0.6) (AAGNVW,0.6) (YLSCAQ,0.6) (KYLVRV,0.6) (LHQAQS,0.6) (VQFYMA,0.6) (WEAAGN,0.6) (GPVQFY,0.6) (QAHYRF,0.6) (RFSKLI,0…
47	ESK85191.1, EKM52808.1, XP_003033157.1, EJD55170.1, XP_001836535.2	(WAVDRL,0.8) (PAGDYL,0.8) (PGAYTD,0.8) (YIRSPP,0.8) (GVWVNG,0.6) (GAYTDS,0.6) (DSTPGI,0.6) (LTFEWY,0.6) (LFRAEI,0.6) (PVKDLT,0.6) (NPVKDL,0.6) (YLFRAE,0.6) (WYHNTR,0.6) (AYTDST,0.6) (NNPVKD,0.6) (EWYHNT,0.6) (FEWYHN,0.6) (TFEWYH,0.6) (VKDLTS,0.6) (PGPAVW,0.6) (RNDDII,0.6) (YTDSTP,0.6) (AVDRLI,0.6) (FPGAYT,0.6) (TDSTPG,0.6) (QGDGRN,0.6)
Proteins and peptides for each AA10exp subfamily
Subfamily	Proteins (Genbank accession numbers)	Peptides (sequence,frequency)
1	YP_002446230.1, WP_002195554.1, WP_002061559.1, WP_002197854.1, WP_000795727.1, WP_001065254.1, WP_001065148.1, WP_001065160.1, WP_002189836.1, WP_001065138.1, WP_001065149.1, YP_008819434.1, YP_007422288.1, WP_001065143.1, WP_001065161.1, YP_002367511.1, WP_016081302.1, WP_001065159.1, WP_001065158.1, WP_001065139.1, WP_001065243.1, YP_006598270.1, YP_084112.1, WP_000795733.1, YP_005566440.1, WP…	(FYNVID,0.92) (NAFYNV,0.86) (YNVIDV,0.86) (GYHVIL,0.85) (AFYNVI,0.85) (VILAVW,0.82) (ILAVWD,0.8) (YHVILA,0.8) (HVILAV,0.79) (LAVWDV,0.78) (PQSLEA,0.78) (NVIDVN,0.73) (WDVADT,0.73) (VWDVAD,0.73) (QSLEAP,0.73) (LEAPKG,0.71) (SLEAPK,0.71) (EPQSLE,0.7) (EAPKGF,0.7) (APKGFP,0.7) (AVWDVA,0.68) (WHYYIT,0.63) (HYYITK,0.63) (YEPQSL,0.58) (YYITKK,0.56) (IASAGG,0.56) (KWHYYI,0.55) (FTWKYT,0.54) (TWKYTA,0.53…
2	YP_006598235.1, YP_008819468.1, NP_832577.1, WP_000742273.1, YP_005572785.1, YP_002446262.1, WP_000742276.1, WP_000742281.1, WP_000742277.1, WP_000742275.1, WP_000742278.1, WP_016122671.1, WP_000742283.1, WP_003263770.1, WP_000742280.1, YP_002750179.1, WP_002147340.1, WP_001975672.1, WP_000850060.1, YP_036911.1, YP_002338826.1, NP_979159.1, WP_003266960.1, YP_002530382.1, WP_016087529.1, WP_00210…	(EPQSVE,0.9) (PQSVEG,0.76) (TGNAFY,0.63) (DTGNAF,0.63) (ADTGNA,0.58) (IADTGN,0.54) (QYEPQS,0.53) (YEPQSV,0.52) (ASAHGY,0.47) (SVEGPK,0.44) (VEGPKG,0.44) (QSVEGP,0.42) (NAFYQV,0.42) (GNAFYQ,0.42) (FYQVID,0.4) (AFYQVI,0.39) (KYYITK,0.37) (WEPQSV,0.37) (NAFYAC,0.37) (GPKGFP,0.36) (EGPKGF,0.36) (WEIADT,0.36) (VWEIAD,0.36) (QWEPQS,0.35) (IQWEPQ,0.33) (WKYYIT,0.31) (SAHGYV,0.31) (AHGYVE,0.3) (GYVESP,0.…
3	YP_008794881.1, WP_018550747.1, WP_018513003.1, WP_018100883.1, WP_020609352.1, WP_018800581.1, WP_018794063.1, YP_001536515.1, WP_018825566.1, WP_018795064.1, WP_018721595.1, WP_019033204.1, WP_019030411.1, WP_018802810.1, WP_018588184.1, WP_018808230.1, WP_018806490.1, WP_018583675.1, WP_018789547.1, WP_018908332.1, WP_018805138.1, WP_019900144.1, WP_019031842.1, WP_018828381.1, WP_018220379.1,…	(EPQSVE,0.97) (PQSVEG,0.93) (VEGPKG,0.92) (SVEGPK,0.92) (QSVEGP,0.92) (EGPKGL,0.91) (PPSRQA,0.74) (WNIADT,0.55) (YEPQSV,0.52) (LAVWNI,0.51) (VLAVWN,0.51) (VWNIAD,0.48) (ASAHGY,0.48) (KVLAVW,0.48) (AVWNIA,0.47) (QKVLAV,0.47) (AHGYVS,0.41) (RQAQCA,0.4) (SRQAQC,0.4) (TANAFY,0.39) (DTANAF,0.39) (SCSGGN,0.39) (RQALCA,0.39) (SRQALC,0.39) (RQAHTA,0.38) (PSRQAL,0.38) (QALCAQ,0.37) (NAFYAC,0.36) (WEYFIG,0…
4	EKM29767.1, WP_005428273.1, WP_010645424.1, WP_020195107.1, WP_005533118.1, WP_010453448.1, WP_017818359.1, WP_009706787.1, WP_005434826.1, WP_005447299.1, WP_000873596.1, WP_000873598.1, WP_000873580.1, WP_000873597.1, WP_001965441.1, WP_017686339.1, WP_000873588.1, WP_019829514.1, WP_000873594.1, WP_002156693.1, WP_002052805.1, WP_000873593.1, WP_000873591.1, WP_002043266.1, WP_000873590.1, WP_…	(GEGFYN,1.0) (EGFYNC,1.0) (FYNCSD,1.0) (GFYNCS,1.0) (YNCSDI,0.96) (PSARQN,0.74) (NCSDIT,0.74) (RQNTCY,0.74) (ARQNTC,0.74) (SARQNT,0.74) (LYTRWQ,0.71) (YTRWQR,0.71) (DRSGDA,0.63) (EFPSAR,0.62) (FPSARQ,0.62) (AGEGFY,0.62) (EPGTTG,0.61) (EEPGTT,0.59) (GEEPGT,0.58) (APHNPS,0.57) (AHGWVE,0.56) (FVQRNE,0.56) (PFVQRN,0.55) (SGDAIL,0.54) (HNPSYW,0.54) (GFGPVE,0.53) (PHNPSY,0.53) (QGFGPV,0.53) (RSGDAI,0.5…
5	WP_016826935.1, WP_004990086.1, WP_016434520.1, YP_007525326.1, YP_007930129.1, WP_019986217.1, WP_018487975.1, WP_018515450.1, YP_007858524.1, YP_004926016.1, WP_019325321.1, WP_003989226.1, WP_019522787.1, WP_010046142.1, WP_019059242.1, YP_008385440.1, WP_020274847.1, WP_006131500.1, WP_006141838.1, WP_004933259.1, WP_010070266.1, WP_010057010.1, YP_004801624.1, WP_007448658.1, YP_001827285.1,…	(DSPEAF,0.85) (SPEAFY,0.83) (RSDSPE,0.74) (QRSDSP,0.74) (WQRSDS,0.74) (SDSPEA,0.74) (PDGKLC,0.61) (DGKLCS,0.6) (IPDGKL,0.56) (GKLCSA,0.54) (QALYDW,0.52) (ALYDWN,0.52) (LYDWNG,0.5) (DPVSRV,0.5) (ACKAAV,0.49) (TQALYD,0.48) (SAACKA,0.48) (GTQALY,0.48) (VWQRSD,0.46) (AACKAA,0.46) (GGTQAL,0.46) (YSCSDV,0.45) (EGPESP,0.44) (AGGTQA,0.43) (AAVAAG,0.42) (VAAGGT,0.42) (PVSRVS,0.41) (AAGGTQ,0.41) (AVAAGG,0.…
6	WP_018804481.1, WP_018744303.1, WP_018833083.1, YP_001159852.1, WP_018216208.1, WP_018811176.1, WP_018740699.1, WP_018731704.1, WP_018223425.1, WP_018727378.1, WP_018814129.1, WP_018822928.1, WP_018722933.1, WP_019868754.1, WP_018802912.1, WP_018586666.1, WP_018908454.1, YP_001538057.1, WP_019032906.1, WP_018795250.1, WP_019900823.1, WP_018789303.1, WP_018798826.1, YP_004406840.1, WP_006373980.1,…	(FDGGNG,0.84) (GGNGEV,0.78) (DGGNGE,0.78) (GNGEVT,0.78) (NGEVTG,0.73) (WAAHPG,0.6) (WVRSDS,0.55) (GEVTGI,0.54) (YNWFAV,0.52) (VFDGGN,0.51) (THLTSG,0.51) (RSDSQE,0.51) (NWFAVL,0.51) (LCSGGN,0.5) (VVFDGG,0.5) (DVVFDG,0.5) (CSDVVF,0.49) (SDVVFD,0.49) (LYNWFA,0.47) (SVLRSD,0.47) (WFSVLR,0.47) (FSVLRS,0.47) (PLTHLT,0.47) (NWFSVL,0.47) (WPLTHL,0.47) (YNWFSV,0.47) (SRTFLC,0.47) (VTNPPQ,0.46) (RTFLCW,0.4…
7	WP_004748754.1, WP_001041519.1, WP_001910343.1, WP_001964687.1, WP_001893514.1, WP_001959513.1, WP_001913569.1, WP_022579053.1, WP_002045306.1, WP_000744640.1, YP_002876271.1, WP_005525611.1, WP_000744633.1, WP_001898077.1, WP_001888865.1, WP_005520720.1, YP_002812387.1, WP_001908705.1, YP_001215264.1, WP_000744641.1, YP_004190719.1, WP_000744639.1, WP_008217215.1, WP_005517847.1, WP_000976431.1,…	(EPQSVE,0.93) (PQSVEG,0.93) (GYQVIL,0.86) (QSVEGP,0.86) (VILAVW,0.8) (FYNVID,0.76) (TANHVT,0.75) (WTFTAN,0.75) (TFTANH,0.75) (YQVILA,0.73) (FTANHV,0.73) (QVILAV,0.72) (GHHMLV,0.66) (YNVIDV,0.66) (LAVWDV,0.66) (ILAVWD,0.65) (NPNQPL,0.65) (WDVGDT,0.65) (AVWDVG,0.65) (VWDVGD,0.65) (WNPNQP,0.65) (PYSGYC,0.63) (WKYYIT,0.62) (RWVKRP,0.61) (DVGDTA,0.6) (WVKRPI,0.59) (EWTFTA,0.57) (VPEREG,0.57) (PEREGY,0…
9	YP_004921233.1, YP_007863677.1, YP_004806737.1, WP_019993726.1, WP_020270695.1, WP_003999545.1, WP_007389494.1, WP_019327859.1, WP_009338429.1, NP_624952.1, WP_016325199.1, YP_004811661.1, WP_009715072.1, CAJ88391.1, ADI06951.1, YP_006245334.1, WP_005320312.1, WP_016827612.1, YP_008789894.1, WP_004992076.1, WP_021598418.1, YP_003834761.1, YP_004081568.1, WP_007075562.1, WP_020522187.1, YP_289329.…	(DPMCWQ,0.86) (PMCWQA,0.86) (IWQASH,0.81) (MWNWNG,0.67) (WNWNGL,0.66) (MCWQAW,0.64) (CWQAWQ,0.64) (TIWQAS,0.6) (DQASHG,0.6) (QASHGA,0.59) (AMWNWN,0.59) (DGQLCS,0.58) (ASHGAD,0.58) (PDGQLC,0.58) (NWNGLY,0.56) (WNGLYR,0.55) (RNYGCW,0.55) (SRNYGC,0.54) (NAMWNW,0.54) (SHGADY,0.54) (CSDVNF,0.52) (HGADYF,0.51) (PNAMWN,0.49) (ASHLDQ,0.44) (QASHLD,0.43) (WQASHL,0.43) (YTIWQA,0.43) (EDPMCW,0.41) (PASRNY,0…
10	NP_932669.1, YP_008992182.1, NP_848371.1, AFY62890.1, YP_611057.1, YP_008378590.1, NP_203226.1, YP_008378439.1, YP_002884293.1, AAC63737.1, YP_950778.1, AFN08981.1, YP_758531.1, AFN21027.1, AAB47606.1, AFN21306.1, NP_703054.1, YP_007250471.1, NP_046225.1, YP_002332720.1, AEN03982.1, NP_542682.1, YP_002273981.1, NP_037785.1, CDG72366.1, AGX01150.1, AFN21167.1, YP_717594.1, AAG53801.1, ADV91255.1, …	(GEGFYN,0.96) (EGFYNC,0.96) (FGDKSG,0.95) (FYNCAD,0.84) (GFYNCA,0.84) (QYMFQQ,0.81) (AQYMFQ,0.81) (YMFQQY,0.7) (VGEGFY,0.69) (AAQYMF,0.69) (YVRWQR,0.69) (PSYFEV,0.65) (HEPSYF,0.65) (GDKSGM,0.62) (DKSGMD,0.62) (EPSYFE,0.61) (ARQYKC,0.61) (EYAALA,0.55) (YAALAG,0.55) (RQYKCF,0.53) (YNCADV,0.53) (HFCPTA,0.5) (VRWQRI,0.49) (RWQRID,0.49) (ANAAQY,0.46) (NAAQYM,0.46) (AANAAQ,0.45) (PVGEGF,0.43) (DPVGEG,0…
11	WP_007908105.1, WP_016987059.1, ETK38536.1, WP_019817551.1, WP_003192686.1, WP_005789853.1, WP_023965598.1, WP_007924820.1, WP_007958235.1, WP_009049244.1, ABA75307.1, WP_016703840.1, WP_008086858.1, WP_003215256.1, CAK15368.1, WP_017475573.1, AFJ58994.1, WP_003223871.1, WP_007966584.1, WP_023630096.1, WP_010169654.1, WP_008008540.1, WP_024013398.1, WP_007904886.1, WP_008430815.1, WP_009044126.1,…	(GGKNFP,0.86) (EGGKNF,0.86) (TRGYRW,0.86) (ITKDGW,0.86) (FYQAFD,0.83) (AFYQAF,0.81) (TKDGWD,0.78) (MEGGKN,0.78) (YQAFDV,0.77) (AFDVDF,0.73) (QAFDVD,0.73) (HVTRGY,0.63) (EMEGGK,0.59) (ILSGGK,0.58) (NAFYQA,0.56) (GNAFYQ,0.56) (NEMEGG,0.56) (TGNAFY,0.55) (QVNEME,0.53) (WQVNEM,0.53) (VNEMEG,0.53) (IVANTG,0.52) (VANTGN,0.52) (WIVANT,0.52) (NTGNAF,0.5) (ANTGNA,0.5) (KDGWDP,0.48) (DGWDPK,0.48) (WFITKD,0…
13	WP_002324394.1, AAQ43729.1, WP_010728656.1, WP_010724889.1, WP_002366886.1, WP_002391772.1, WP_002340311.1, WP_002318632.1, WP_002330256.1, WP_010722491.1, YP_008823826.1, WP_019722750.1, WP_002347969.1, WP_002310335.1, WP_002341264.1, WP_002315302.1, WP_002322738.1, WP_010728450.1, WP_002328196.1, WP_010751403.1, WP_005876331.1, WP_010744240.1, AFM71713.1, WP_010742521.1, NP_814154.1, WP_0023701…	(EPQSIE,1.0) (PQSIEA,1.0) (SPGSRA,0.78) (WEPQSI,0.78) (DYYITK,0.76) (STWDYY,0.73) (TSTWDY,0.73) (WDYYIT,0.73) (QWEPQS,0.69) (NAFYQV,0.67) (AQWEPQ,0.67) (GFEPLD,0.65) (TFIDGK,0.63) (TAQHRT,0.63) (LTAQHR,0.63) (AGVSGF,0.63) (NTFIDG,0.63) (VSGFEP,0.61) (SAGVSG,0.61) (SGFEPL,0.61) (GVSGFE,0.61) (PGSRAY,0.61) (ASAGVS,0.61) (DGKIAS,0.59) (GKIASA,0.59) (FEPLDE,0.59) (NLTAQH,0.59) (EPLDEQ,0.59) (RAQWEP,0…
14	WP_017383905.1, EUL77000.1, EUM83239.1, WP_023302987.1, EUM21351.1, EUM17042.1, WP_023295823.1, EUM48107.1, EUL91028.1, WP_022650291.1, EUM43405.1, EUM25366.1, WP_023315294.1, YP_003611175.1, WP_023299191.1, AFM58264.1, WP_022646879.1, WP_023305330.1, XP_004151141.1, EUM58780.1, WP_006810316.1, EUM08209.1, WP_017694635.1, WP_003863387.1, EUM53187.1, ABH79487.1, WP_006179087.1, WP_023621422.1, YP_…	(GYQVIY,0.98) (TGYQVI,0.96) (RTGYQV,0.96) (WRYYIT,0.94) (NWRYYI,0.92) (RYYITK,0.92) (YYITKQ,0.9) (EPQSVE,0.9) (VWEIAD,0.85) (NKPLTR,0.85) (WEIADT,0.85) (VIYGVW,0.83) (NSFYQA,0.83) (IYGVWE,0.83) (YGVWEI,0.83) (YQVIYG,0.81) (IDVDFG,0.81) (QVIYGV,0.81) (ITKQNW,0.81) (YITKQN,0.81) (GHHMLK,0.79) (SFYQAI,0.77) (DGQLAS,0.77) (ERTGYQ,0.77) (QAIDVD,0.77) (YQAIDV,0.77) (FYQAID,0.77) (PERTGY,0.77) (GDKVIA,0…
15	ABO07336.2, WP_019255926.1, ABN84819.2, AHE26965.1, WP_009906626.1, YP_443713.1, CAH37353.1, YP_994752.1, 3UAM, WP_009932247.1, WP_010107117.1, WP_010121142.1, YP_007916758.1, WP_006023856.1, AHF79236.1, AHG21921.1, YP_008138305.1, YP_004500686.1, WP_018640172.1, WP_009088928.1, AHG19437.1, WP_021477724.1, WP_021160471.1, WP_017373446.1, WP_017329537.1, YP_710419.1, ABW15201.1, WP_010096282.1, WP…	(GKFFPA,0.91) (KFFPAT,0.76) (FYQVID,0.76) (NAFYQV,0.74) (YQVIDL,0.71) (AFYQVI,0.71) (GYHVLL,0.71) (HKTRRW,0.68) (FFPATQ,0.62) (YHVLLA,0.62) (RRWNYF,0.56) (TRRWNY,0.56) (VIDLNF,0.53) (QVIDLN,0.53) (RTGYHV,0.53) (PHKTRR,0.5) (DGEIAS,0.47) (RWNYFI,0.44) (AVWEVA,0.44) (LAVWEV,0.44) (LEGGKF,0.44) (PPRDGE,0.44) (WNYFIT,0.44) (RDGEIA,0.44) (HVLLAV,0.44) (VWEVAD,0.44) (TGYHVL,0.44) (VLLAVW,0.44) (EGGKFF,…
17	YP_007520789.1, WP_010034207.1, WP_020125293.1, WP_020273184.1, YP_008389314.1, WP_020133705.1, WP_020122074.1, WP_003996940.1, WP_006381336.1, YP_004960038.1, WP_016431988.1, WP_010353231.1, NP_823344.1, YP_004814948.1, WP_007455885.1, YP_008795735.1, YP_003487697.1, WP_020543241.1, YP_006248282.1, WP_019071436.1, WP_018547161.1, WP_019062782.1, WP_007074975.1, WP_005481967.1, WP_018560755.1, WP…	(DTYYSC,0.92) (YYSCSD,0.92) (TYYSCS,0.92) (YSCSDV,0.8) (LCSGGL,0.76) (AHGAPT,0.76) (AACRAA,0.64) (TPDTYY,0.64) (PDTYYS,0.6) (YRGLDL,0.6) (AYRGLD,0.6) (SCSDVV,0.56) (ACRAAV,0.56) (GLDLAR,0.56) (CSDVVF,0.48) (STPDTY,0.44) (TIWQNS,0.44) (RGLDLA,0.44) (YTIWQN,0.44) (SSTPDT,0.4) (CSGGLP,0.4) (WDNLRV,0.4) (DGELCS,0.36) (AQAHGA,0.36) (QAHGAP,0.36) (PDGELC,0.36) (DNLRVA,0.36) (CRAAVA,0.36) (PAQAHG,0.32) …
20	WP_017582181.1, WP_017543571.1, WP_017605929.1, WP_019610726.1, WP_017568593.1, YP_006644220.1, WP_017535213.1, YP_003680372.1, WP_017602855.1, WP_017573674.1, WP_017589822.1, WP_017586616.1, AAF22274.1, WP_002632296.1, WP_016697932.1, WP_019815335.1, WP_019853974.1, WP_020393078.1, WP_016698261.1, AAZ55700.1	(DSPEAF,1.0) (SDSPEA,1.0) (RSDSPE,1.0) (SPEAFY,1.0) (NWFGNL,0.94) (WFGNLI,0.94) (FYNCSD,0.88) (AFYNCS,0.88) (PEAFYN,0.88) (EAFYNC,0.88) (YNCSDV,0.88) (AHGAFT,0.81) (WNWFGN,0.81) (FGNLIS,0.81) (DGELCG,0.75) (VWERSD,0.75) (NCSDVV,0.75) (WERSDS,0.75) (GAFTYP,0.75) (ASRTYA,0.75) (TYPASR,0.75) (FTYPAS,0.75) (PASRTY,0.75) (ERSDSP,0.75) (AFTYPA,0.75) (CSDVVF,0.75) (SRTYAC,0.75) (YPASRT,0.75) (HGAFTY,0.7…
22	WP_017006819.1, WP_016960083.1, WP_017004429.1, WP_017009312.1, WP_017016045.1, WP_017014236.1, WP_017023869.1, WP_005495563.1, WP_002537929.1, WP_010362143.1, WP_016706401.1, WP_023398099.1, WP_010386091.1, AAC79666.1, WP_010559776.1, YP_006915022.1, YP_004065202.1, WP_016900118.1, AGU01017.1, YP_001761089.1, WP_010389311.1, WP_009838792.1, AAP42509.1	(GEGFYN,1.0) (PHNPSF,1.0) (TPHNPS,1.0) (HNPSFW,1.0) (EGFYNC,1.0) (FYNCSD,0.92) (GFYNCS,0.92) (AHGYMD,0.83) (AGEGFY,0.67) (LYSRWQ,0.67) (YSRWQR,0.67) (FWKIYL,0.58) (SAHGYM,0.58) (ACRAAF,0.58) (WWTKGD,0.58) (NPSFWK,0.58) (WKIYLS,0.58) (IPNAAC,0.58) (PSFWKI,0.58) (PNAACR,0.58) (AGDTVW,0.58) (SFWKIY,0.58) (VWFRVF,0.58)
23	WP_016703584.1, WP_009050797.1, WP_009045569.1, WP_007928332.1, WP_023967404.1, YP_001346803.1, WP_003156509.1, WP_021222437.1, WP_003451861.1, WP_003450218.1, WP_004958531.1, WP_006677168.1	(RSGYHV,1.0) (SGYHVI,1.0) (YHVILA,0.91) (YITKKD,0.91) (HVILAT,0.91) (PNQPLT,0.91) (FYITKK,0.91) (DRSGYH,0.91) (WNPNQP,0.91) (KDWNPN,0.91) (VILATW,0.91) (NPNQPL,0.91) (ITKKDW,0.91) (NQPLTR,0.91) (GYHVIL,0.91) (KKDWNP,0.91) (TKKDWN,0.91) (QPLTRD,0.82) (LNEQTA,0.82) (DWNPNQ,0.82) (PLTRDS,0.82) (PADRSG,0.73) (QTATRW,0.73) (NEQTAT,0.73) (IPADRS,0.73) (QFYITK,0.73) (ATFYQA,0.73) (TRDSFE,0.73) (CKPFPY,0…
26	YP_001650335.1, YP_005426704.1, YP_005301048.1, YP_005295675.1, YP_001495062.1, WP_023507720.1, WP_008580855.1, YP_004885020.1, YP_005390769.1, YP_005414804.1	(DFSQRL,1.0) (FSQRLT,1.0) (KPFWSH,0.9) (LTFNEL,0.9) (NELKTF,0.9) (NISQEK,0.9) (QEKPFW,0.9) (SQRLTF,0.9) (ENISQE,0.9) (ISQEKP,0.9) (TFNELK,0.9) (RLTFNE,0.9) (SQEKPF,0.9) (EKPFWS,0.9) (FNELKT,0.9) (QRLTFN,0.9) (FFENIS,0.8) (ELKTFF,0.8) (TYAITD,0.8) (MAHKTR,0.8) (TFFENI,0.8) (YTYAIT,0.8) (FENISQ,0.8) (LKTFFE,0.8) (KTFFEN,0.8) (DHSIIL,0.7) (AHKTRG,0.7) (TDHSII,0.7) (HKTRGY,0.7) (ILLERE,0.7) (ERWIVA,0…
27	XP_761586.1, GAC97794.1, GAC75488.1, ETS65131.1, EST08257.1, CBQ69852.1, CCF50234.1, EPQ29024.1, WP_019065834.1	(QYEPQS,1.0) (IQYEPQ,1.0) (EPQSVE,0.89) (VYAVWT,0.89) (YEPQSV,0.89) (PQSVEA,0.89) (NAFYQC,0.89) (DLDFGG,0.78) (QSVEAP,0.78) (TTDFKY,0.78) (LCSAGL,0.78) (SVEAPK,0.78) (VEAPKG,0.78) (EIQYEP,0.67) (KGLPFA,0.67) (APKGLP,0.67) (PKGLPF,0.67) (GEIQYE,0.67) (YAVWTV,0.67) (CGEIQY,0.67) (GLPFAR,0.67) (EAPKGL,0.67) (HVVYAV,0.56) (WTVDNT,0.56) (ATTDFK,0.56) (GYHVVY,0.56) (AVWTVD,0.56) (TFTAQH,0.56) (TAQHAT,0…
28	YP_008823129.1, WP_010736570.1, WP_010736568.1, YP_008823130.1, WP_019722405.1, WP_019722404.1, YP_008824171.1, WP_019723901.1, WP_010735559.1, WP_010750601.1, EUJ29711.1, WP_009673940.1, WP_017222644.1	(HYYITK,0.92) (AGPADG,0.92) (DGRIAS,0.83) (SAHGYV,0.83) (PADGRI,0.75) (GRIASA,0.75) (GPADGR,0.75) (EPQSLE,0.75) (ADGRIA,0.75) (IASANG,0.67) (RIASAN,0.67) (PQSLEA,0.67) (KWHYYI,0.58) (LEALKG,0.58) (WHYYIT,0.58) (SLEALK,0.58) (QSLEAL,0.58) (VVLAVW,0.58) (GYHVVL,0.58) (ASANGA,0.58) (YHVVLA,0.58) (PAAGPA,0.58) (HVVLAV,0.58) (VLAVWD,0.58) (AAGPAD,0.58) (DSAIPV,0.5) (TTKWHY,0.5) (KGDSAI,0.5) (QDASAH,0.…
29	YP_005825529.1, WP_003041990.1, WP_003033410.1, YP_001676932.1, WP_004288110.1, YP_898274.1, WP_003032333.1, YP_005823626.1	(INAVAK,1.0) (YEAQWW,1.0) (SLINAV,1.0) (TQGENP,1.0) (DTINXS,1.0) (NKGDKV,1.0) (XSREDS,1.0) (ASDTIN,1.0) (QWWTQG,1.0) (NKSLIN,1.0) (INXSRE,1.0) (GQWGVW,1.0) (YNKGDK,1.0) (TYEAQW,1.0) (NXSRED,1.0) (YASDTI,1.0) (GGAWKK,1.0) (WTQGEN,1.0) (EAQWWT,1.0) (WWTQGD,1.0) (KWWTQG,1.0) (KAKWWT,1.0) (QGENPT,1.0) (DGGAWK,1.0) (AKWWTQ,1.0) (YKAKWW,1.0) (KSLINA,1.0) (SDTINX,1.0) (LINAVA,1.0) (TINXSR,1.0) (VYNKGD,1…
30	WP_008047870.1, WP_007989333.1, WP_007975604.1, WP_017336131.1, WP_008041848.1, WP_020796159.1, WP_008025185.1, WP_018603489.1, YP_005205864.1, WP_010453660.1, WP_019362105.1, WP_003186601.1, WP_017130065.1, WP_017903692.1, YP_008930063.1, WP_007968318.1, WP_021783683.1	(ETFKGF,0.94) (QSATRW,0.94) (GETFKG,0.94) (TFKGFP,0.94) (ATKHEY,0.82) (AQYEPQ,0.82) (YEPQSV,0.82) (HPATKH,0.82) (TKHEYF,0.82) (ECKPFP,0.82) (DAQSAT,0.82) (AQSATR,0.82) (PQSVGE,0.82) (WTVGDT,0.82) (EPQSVG,0.82) (QSVGET,0.82) (QYEPQS,0.82) (PATKHE,0.82) (FKGFPA,0.76) (EYFITR,0.76) (KHEYFI,0.76) (HEYFIT,0.76) (DGRTTR,0.76) (VGETFK,0.76) (RTTRQD,0.76) (KGFPAG,0.76) (SVGETF,0.76) (GRTTRQ,0.76) (SATRWH…
31	WP_006659786.1, WP_004910963.1, ETT05353.1, WP_004254296.1, ETT03311.1, CBA71527.1, WP_008911093.1, WP_008915720.1, CBA73223.1, WP_020410109.1	(WEYFIT,1.0) (NAFYQV,0.88) (DGKIAS,0.75) (QYEPQS,0.75) (KWEYFI,0.75) (AFYQVI,0.75) (EYFITK,0.75) (GKIASA,0.75) (FYQVID,0.75) (GPADGK,0.63) (TTKWEY,0.63) (TKWEYF,0.63) (SRAYLC,0.63) (ADGKIA,0.63) (PADGKI,0.63) (PQSVEG,0.5) (TPFCKF,0.5) (PFCKFE,0.5) (EPQSIE,0.5) (EPQSVE,0.5) (YEPQSI,0.5) (LTPFCK,0.5) (WTIDDT,0.38) (KGYHVI,0.38) (IQYEPQ,0.38) (GYHVIL,0.38) (RAYLCK,0.38) (KIASAG,0.38) (YHVILA,0.38) (…
32	WP_020210924.1, WP_002629300.1, YP_006917849.1, YP_432126.1, DAA01337.1, WP_008045076.1, WP_016400467.1, YP_001983593.1, ADO70665.1	(GGATPW,0.86) (YGEWGR,0.86) (GATPWD,0.86) (YWITKP,0.86) (ERFHGC,0.86) (GEWGRN,0.86) (MSVLTH,0.86) (FMSVLT,0.86) (VIYGEW,0.71) (YERFHG,0.71) (WGPHFD,0.71) (IYGEWG,0.71) (GPHFDD,0.71) (PHFDDT,0.71) (TYERFH,0.71) (WNISWG,0.57) (DDTEEF,0.57) (ITKPGF,0.57) (NVCGFD,0.57) (VCGFDS,0.57) (YQFMSV,0.57) (QFMSVL,0.57) (GGYQFM,0.57) (FRYWIT,0.57) (CGFDSE,0.57) (HVIYGE,0.57) (ISWGPH,0.57) (WITKPG,0.57) (NISWGP…
33	WP_006210199.1, WP_021261650.1, WP_023963587.1, WP_019419323.1, ETT40072.1, WP_021253357.1, WP_016538814.1	(RAQFDL,1.0) (VILGVW,1.0) (VWDIAD,1.0) (LGVWDI,1.0) (LTRAQF,1.0) (GVWDIA,1.0) (WDIADT,1.0) (HVILGV,1.0) (GYHVIL,1.0) (TRAQFD,1.0) (ILGVWD,1.0) (YHVILG,1.0)
36	WP_004722440.1, YP_008231509.1, YP_008139560.1, WP_006317312.1, YP_001479704.1, YP_004502087.1, WP_017893602.1	(QYEPQS,1.0) (QTPTRW,1.0) (WRYFIT,1.0) (VQYEPQ,1.0) (PASRSY,1.0) (LTPFCQ,1.0) (YEPQSV,1.0) (PQSVEG,1.0) (EPQSVE,1.0) (RYFITK,1.0)
37	WP_019817448.1, YP_008935325.1, YP_006326344.1, WP_010565979.1, WP_020302142.1, WP_003176556.1	(QWNEVA,1.0) (GTAPHV,1.0) (DFWSGN,1.0) (QQWNEV,1.0) (FWSGNP,1.0) (PGQQWN,1.0) (YPGQQW,1.0) (GQQWNE,1.0) (GFYNCS,1.0) (PDFWSG,1.0) (EGFYNC,1.0) (FYNCSD,1.0) (YNCSDI,1.0) (GEGFYN,1.0) (PGFDPT,0.83) (DPAGEG,0.83) (IGTAPH,0.83) (VPSFAK,0.83) (APHVPS,0.83) (PAGEGF,0.83) (RIIGTA,0.83) (PHVPSF,0.83) (AKVFLT,0.83) (VRIIGT,0.83) (TLFVQW,0.83) (FAKVFL,0.83) (HVPSFA,0.83) (IIGTAP,0.83) (WNEVAH,0.83) (LTWNDL…
38	ACR47067.1, AFB26282.1, AFC74836.1, AFD19665.1, YP_246724.1, YP_005390472.1	(MKNEEQ,1.0) (NEEIRA,1.0) (PLDGHI,1.0) (FPLYTM,1.0) (GRTDDT,1.0) (EPLPLD,1.0) (GSDERF,1.0) (FETGKG,1.0) (SDERFG,1.0) (EEWKLN,1.0) (PLPLDG,1.0) (PKHGRI,1.0) (RTDDTD,1.0) (WVNATN,1.0) (EEIRAE,1.0) (AELKDP,1.0) (TNEEIR,1.0) (TDWVNA,1.0) (DGHILN,1.0) (PLYTMG,1.0) (GEPLPL,1.0) (KGSDER,1.0) (TPKHGR,1.0) (ETGKGS,1.0) (RAELKD,1.0) (ATNEEI,1.0) (LPLDGH,1.0) (DTDWVN,1.0) (TDDTDW,1.0) (VNATNE,1.0) (EIRAEL,1…
39	WP_005739338.1, WP_005618360.1, CBA72693.1, WP_017699841.1, WP_017684062.1	(LWIIAD,1.0) (EGGKNF,1.0) (AFYQTF,1.0) (LEGGKN,1.0) (IIADTG,1.0) (FYQTFD,1.0) (ELEGGK,1.0) (WIIADT,1.0) (GGKNFP,1.0) (NELEGG,1.0)
40	NP_900224.1, WP_021475839.1, AAQ60262.1, NP_902993.1, NP_900223.1	(KRSDSE,1.0) (LKWSDL,1.0) (KGFNLA,1.0) (NWPYEL,1.0) (VWKRSD,1.0) (QAMYDW,1.0) (GFNLAR,1.0) (SEEAFY,1.0) (SDSEEA,1.0) (PHATKY,1.0) (RSDSEE,1.0) (HATKYF,1.0) (DSEEAF,1.0) (WKRSDS,1.0) (AMYDWN,1.0) (FKGFNL,1.0) (ANWPYE,1.0) (GTQAMY,0.8) (KWSDLE,0.8) (GAGWTP,0.8) (AFYSCS,0.8) (NVWKRS,0.8) (EEAFYS,0.8) (YSCSDV,0.8) (CSDVNF,0.8) (KVNAAS,0.8) (GDNHQA,0.8) (FYSCSD,0.8) (SCSDVN,0.8) (MYDWNG,0.8) (EAFYSC,0…
41	YP_003682451.1, WP_017571088.1, WP_019611177.1, WP_017579126.1, WP_017585730.1	(GGAEPP,1.0) (PDTGPR,1.0) (GAEPPV,1.0) (DTGPRX,1.0) (TGPRXA,1.0) (EPDTGP,0.8) (LGAAAA,0.8) (AEPPVY,0.8) (DVSLLG,0.8) (ADDEPV,0.8) (AAAALG,0.8) (VSLLGG,0.8) (ALGAAA,0.8) (DDVSLL,0.8) (GAAAAL,0.8) (LGGAEP,0.8) (LDDVSL,0.8) (DDEPVX,0.8) (AAALGA,0.8) (FCLDDV,0.8) (SLLGGA,0.8) (LLGGAE,0.8) (CLDDVS,0.8) (QADDEP,0.8) (DEPVXA,0.6) (XVADQG,0.6) (RXADPY,0.6) (VYEPDT,0.6) (TFCLDD,0.6) (YEPDTG,0.6) (EPPVYE,0…
Proteins and peptides for each AA11exp subfamily
Subfamily	Proteins (Genbank accession numbers)	Peptides (sequence,frequency)
1	ESZ94362.1, EJP64324.1, CCT67099.1, ERS99096.1, EFX02550.1, XP_001276229.1, XP_001597818.1, EFZ04469.1, XP_002382772.1, BAE61530.1, XP_001822663.2, EIT79819.1, EON63048.1, EFQ29865.1, EOD46824.1, XP_003850030.1, CAQ16288.1, EHK42112.1, EPE05022.1, ERF75887.1, XP_002147680.1, XP_001266231.1, XP_748042.1, EDP51150.1, ETS02825.1, EGR49412.1, EME42943.1, ELA36568.1, GAD93568.1, GAA88290.1, XP_0013938…	(HGGGSC,0.86) (GGGSCQ,0.86) (GNREMY,0.79) (NREMYM,0.79) (EMYMNC,0.78) (REMYMN,0.77) (MYMNCA,0.74) (AWTWFN,0.65) (IGNREM,0.53) (YMNCAP,0.51) (VHGGGS,0.44) (AVHGGG,0.43) (GGSCQV,0.38) (WTWFNK,0.38) (GSCQVS,0.38) (LAWTWF,0.36) (SIEGGC,0.33) (GSAVHG,0.33) (SAVHGG,0.33) (IEGGCP,0.33) (ATHGGG,0.31) (THGGGS,0.31) (GSDFPC,0.3) (NKIGNR,0.3) (KIGNRE,0.3) (SDFPCK,0.29) (WFNKIG,0.28) (FNKIGN,0.28) (QRCASG,0.…
2	EGY22619.1, EKJ73219.1, ESU09345.1, XP_384016.1, CCE28971.1, EQB52923.1, ELA24851.1, EJP65660.1, XP_006670400.1, CCX07996.1, XP_006673865.1, EJT71157.1, ENH80220.1, EHK97268.1, EFY88319.1, XP_001911580.1, EJT51965.1, XP_003029539.1, EFQ32945.1, ELQ36644.1, XP_003709778.1, CCE28972.1, EKG21662.1, EOD47354.1, XP_003856402.1, EJP67690.1, XP_003029201.1, XP_003712361.1, ETS05308.1, XP_003029948.1, EL…	(GGSCQA,0.51) (GNREMY,0.47) (NGGSCQ,0.46) (HNGGSC,0.46) (EMYMNC,0.44) (NREMYM,0.44) (REMYMN,0.44) (GSCQAS,0.42) (MYMNCA,0.42) (CQASLS,0.37) (SCQASL,0.37) (GNREFY,0.35) (FYMNCA,0.35) (EFYMNC,0.35) (YMNCAV,0.35) (ANVGNG,0.35) (NREFYM,0.35) (REFYMN,0.33) (NVGNGC,0.32) (GSNFPC,0.32) (GGSCQL,0.28) (FPCKGY,0.28) (LSYDNG,0.26) (GSCQLS,0.26) (NFPCKG,0.26) (PPPLRS,0.26) (VANVGN,0.25) (PNPGPD,0.25) (FVANVG…
3	XP_003069064.1, EFW18701.1, XP_001243592.1, EMD66420.1, EMD84834.1, EMD65810.1, EGC44079.1, XP_001541987.1, EER37945.1, EEH09607.1, EGE85732.1, EEQ89606.1, XP_002622207.1, EOA90850.1, EOA85932.1, GAD94262.1, XP_003231393.1, EUN20877.1, EOD47246.1, EON62244.1, EMD85627.1, ENH99059.1, EEH50505.1, EEH16034.1, EMD58702.1, EUN29326.1, EUC45496.1, EMD94762.1, EUC37748.1, XP_001792664.1, EME84178.1, EKG…	(SCQVGF,0.84) (GSCQVG,0.84) (CQVGFS,0.84) (HYGGSC,0.84) (GGSCQV,0.84) (YGGSCQ,0.84) (GNCPHR,0.64) (THYGGS,0.5) (PYNCCG,0.5) (VFAWTW,0.45) (KYPNPG,0.43) (QVGFSV,0.43) (VGFSVD,0.43) (EGNCPH,0.43) (YNCCGR,0.41) (METSYY,0.39) (WLNREH,0.39) (LNREHE,0.39) (FSVDKG,0.36) (NREQEF,0.36) (PNPGPD,0.36) (GQDAYF,0.36) (YPNPGP,0.36) (GFSVDK,0.36) (NPGPDV,0.36) (NNPHRT,0.34) (AASYHG,0.34) (NFSLTG,0.34) (QVGFST,0…
4	XP_001791303.1, EUC38776.1, EMD65510.1, EOA81334.1, EUC47694.1, EUN31488.1, EMD89928.1, XP_003303971.1, XP_001937368.1, ENH83182.1, XP_003837919.1, XP_001801474.1, EJT82590.1, EMR68901.1, XP_001931006.1, XP_003305261.1, EFQ36410.1, EEH05325.1, EGC46978.1, EFW99073.1, XP_001543425.1, EMR69119.1, ELQ59175.1, XP_003713232.1, EEQ89326.1, EGE82146.1, XP_002628516.1, EQL33487.1, EMR67112.1, EPE10862.1,…	(AVHGGG,0.92) (GGGSCQ,0.85) (VHGGGS,0.85) (HGGGSC,0.85) (YMNCAP,0.77) (SIEGGC,0.69) (IEGGCP,0.69) (MNCAPI,0.62) (PCDGNP,0.54) (QPCDGN,0.54) (TFAWTW,0.54) (GGSCQF,0.46) (GTAVHG,0.46) (TAVHGG,0.46) (VTVTAT,0.38) (FAPGAS,0.38) (NSVFKV,0.38) (GVFAPG,0.38) (IPNGKA,0.38) (IEVTGG,0.38) (NGKATF,0.38) (SIPNGK,0.38) (GGSCQL,0.38) (PNGKAT,0.38) (FKVIKS,0.38) (GGVFAP,0.38) (EYYMNC,0.38) (EGGCPA,0.38) (SVFKVI…
5	XP_001214248.1, ELR02541.1, XP_003050482.1, EGY17657.1, XP_003006162.1, EHA24588.1, XP_001396774.1, ENH82340.1, ERF68296.1, XP_002569065.1, XP_001393259.2, CAK45829.1, GAA90553.1, XP_001821065.1, XP_003013767.1, EGE05564.1, XP_003235677.1, XP_003169269.1, XP_003024865.1, EGD98498.1, XP_002842832.1, XP_002540653.1, XP_001268194.1, XP_002838243.1, XP_001544052.1, EER38578.1, EEH06906.1, EOA82325.1,…	(GSCQIS,0.9) (GGSCQI,0.9) (WTWFNK,0.7) (VGNREM,0.6) (REMYMN,0.6) (GNREMY,0.6) (AWTWFN,0.6) (EMYMNC,0.6) (NREMYM,0.5) (WFNKVG,0.5) (SCQISL,0.5) (HGGGSC,0.5) (NKVGNR,0.5) (GGGSCQ,0.5) (KVGNRE,0.5) (MYMNCA,0.5) (FNKVGN,0.5) (CQISLS,0.5) (SDYPCK,0.4) (SIEGGC,0.4) (QISLSY,0.4) (LFPNPG,0.4) (GSDYPC,0.4) (ISLSYD,0.4) (YPCKGY,0.4) (TAVHGG,0.4) (QISITY,0.4) (VHGGGS,0.4) (TWFNKV,0.4) (CQISIT,0.4) (DYPCKG,0…
6	EMD84831.1, EMD66417.1, EMD65813.1, EUC26810.1, EOA83923.1, EUN21907.1, EUC40374.1, EOA90842.1, EMD85633.1	(SWEGNC,1.0) (SGNREF,1.0) (YMSCSP,1.0) (SYDNGE,1.0) (FYMSCS,1.0) (AAHSGG,1.0) (SGGSCQ,1.0) (GAAHSG,1.0) (AHSGGS,1.0) (PGAAHS,1.0) (YDNGET,1.0) (SFSYDN,1.0) (NREFYM,1.0) (FSYDNG,1.0) (GNREFY,1.0) (EFYMSC,1.0) (LNSSGN,1.0) (WLNSSG,1.0) (HSGGSC,1.0) (NSSGNR,1.0) (QSWEGN,1.0) (SSGNRE,1.0) (REFYMS,1.0) (IVVQSW,0.89) (DNGETW,0.89) (NGETWI,0.89) (VQSWEG,0.89) (GETWIV,0.89) (VVQSWE,0.89) (TWYTGS,0.89) (T…
7	XP_003656955.1, XP_001220488.1, XP_003658966.1, XP_003352667.1, EGZ76857.1, XP_964365.1, EGO52047.1, XP_003650198.1, CCT69101.1, EGU76897.1, EMT70525.1, ENH74483.1, XP_001227363.1, XP_003045352.1, XP_001906381.1, XP_382598.1, EKJ77892.1, XP_001912736.1, XP_003660925.1, EON98853.1, XP_001225335.1	(GGSCQF,1.0) (GGGSCQ,0.88) (GSCQFS,0.88) (HGGGSC,0.88) (CGNDSG,0.75) (IIGGCP,0.75) (QHGGGS,0.75) (ATFAWT,0.75) (TFAWTW,0.75) (SCQFSI,0.63) (IGGCPA,0.63) (LVNFTG,0.5) (DCIRQF,0.5) (YMNCAP,0.5) (TIYSII,0.5) (WFNKLG,0.5) (WTWFNK,0.5) (AQHGGG,0.5) (GAQHGG,0.5) (GGAQHG,0.5) (LLQVDP,0.5) (FSITYD,0.5) (FAWTWF,0.5) (YSIIGG,0.5) (SIIGGC,0.5) (CQFSIT,0.5) (QFSITY,0.5) (IYSIIG,0.5) (VNFTGG,0.5) (AWTWFN,0.5)…
8	EGR51219.1, ETS04461.1, EHK17484.1, EHK49951.1, XP_006673354.1, ELQ43590.1, XP_003710267.1, EJP63131.1	(QWNCMT,1.0) (EGQWNC,1.0) (GQWNCM,1.0) (SWQRCA,0.88) (WNCMTT,0.88) (NCMTTS,0.88) (TSWQRC,0.75) (TTSWQR,0.75) (MTTSWQ,0.75) (CMTTSW,0.75) (PFGLTD,0.5) (QPFGLT,0.5) (GRWSVV,0.5) (AAAPPI,0.5) (PAAAPP,0.5) (QRCAAG,0.5) (CQPFGL,0.5) (CSPEGQ,0.5) (AGRWSV,0.5) (GTICQP,0.5) (AAGRWS,0.5) (RCAAGR,0.5) (WQRCAA,0.5) (CAAGRW,0.5) (ICQPFG,0.5) (QRCASG,0.5) (PEGQWN,0.5) (AAPPIL,0.5) (PPILTF,0.5) (APPILT,0.5) (S…
9	XP_006225024.1, XP_006236753.1, XP_006236752.1, XP_006236751.1, XP_006225023.1, XP_006225025.1, XP_006225022.1	(MLTSQA,1.0) (QVQLST,1.0) (LTSQAQ,1.0) (VQLSPL,1.0) (TSRAQV,1.0) (LSPLTT,1.0) (QLPTLT,1.0) (LPTLTS,1.0) (QAQVQL,1.0) (SPLTTR,1.0) (VQLFTL,1.0) (LTSRAQ,1.0) (TRAQVQ,1.0) (VQLPTL,1.0) (QVQLFT,1.0) (STLTSQ,1.0) (TTRAQV,1.0) (QVQLPT,1.0) (AQVQLF,1.0) (LSTLTS,1.0) (LTTRAQ,1.0) (QVQLSP,1.0) (TLTSQA,1.0) (RAQVQL,1.0) (LSPLTS,1.0) (SQAQVQ,1.0) (QLSTLT,1.0) (PLTTRA,1.0) (AQVQLS,1.0) (PTLTSQ,1.0) (SRAQVQ,1…
10	EIW68339.1, XP_571909.1, AFR96628.1, XP_003195343.1, XP_774319.1	(THGGGS,1.0) (GGGSCQ,1.0) (YPCKGF,1.0) (VFPNPG,1.0) (EMYHNC,1.0) (FVANAG,1.0) (AGVNDC,1.0) (WGWFNL,1.0) (NREMYH,1.0) (ANAGVN,1.0) (PNPGKN,1.0) (MYHNCA,1.0) (FPNPGK,1.0) (PFVANA,1.0) (VVFPNP,1.0) (HGGGSC,1.0) (VANAGV,1.0) (GNREMY,1.0) (NPGKNV,1.0) (NAGVND,1.0) (ATHGGG,1.0) (REMYHN,1.0)
11	EMF17657.1, EME49105.1, EMD01144.1, XP_003856632.1, EME87736.1	(SHGGGT,1.0) (ASHGGG,1.0) (HGGGTC,1.0) (GSASHG,0.8) (GGGTCQ,0.8) (SASHGG,0.8) (NCAPIT,0.6) (YEGGCP,0.6) (INLPTS,0.6) (PITVTG,0.6) (VYDSLP,0.6) (CAPITV,0.6) (APITVT,0.6) (EGGCPT,0.6) (WTWYNK,0.6) (YMNCAP,0.6) (ITVTGG,0.6) (YDSLPN,0.6) (MNCAPI,0.6) (NLPTSE,0.4) (GGTCQI,0.4) (VFEGGC,0.4) (GNREIY,0.4) (PTSECS,0.4) (YLINLP,0.4) (YPCKQR,0.4) (GGCPTA,0.4) (FEGGCP,0.4) (NREIYM,0.4) (EIYMNC,0.4) (LINLPT,0…
