# Supplementary material for: Classification of fungal and bacterial lytic polysaccharide monooxygenases
Source: BMC Genomics. 2015 May 9;16(1):368. doi: 10.1186/s12864-015-1601-6 (PMC4424831; doi:10.1186/s12864-015-1601-6)
Supplement: Additional file 2: — Cross comparison of peptides in the subfamilies of the expanded LPMO families. The number of conserved peptides shared between each pair of subfamilies for each of the families AA9exp, AA10exp and AA11exp. [file 12864_2015_1601_MOESM2_ESM.xlsx]

## Sheet: Sheet1
Additional file 2: Cross comparison of peptides in the subfamilies of the expanded LPMO families
Cross comparison of the peptides in the AA9exp subfamilies
Subfamily	1	2	3	4	5	6	7	8	9	10	11	12	13	14	15	16	17	18	19	20	21	22	23	24	25	26	27	28	29	30	31	32	33	34	35	36	37	38	39	40	41	42	43	44	45	46	47
1	49	1	1	4	1	0	0	0	4	0	0	1	0	0	0	0	1	0	10	0	0	0	0	4	0	0	0	0	1	0	0	0	0	0	1	0	6	0	0	1	0	0	0	0	0	0	0
2	1	57	6	3	10	0	3	0	3	0	0	6	0	5	1	1	4	2	0	0	0	2	0	0	0	0	2	0	5	0	0	3	0	2	3	0	0	0	2	1	0	0	0	0	0	0	0
3	1	6	65	8	0	0	0	0	3	2	0	3	0	0	0	2	4	0	0	0	0	1	0	0	0	3	2	0	0	0	0	0	0	2	3	0	1	0	1	0	0	0	0	0	1	0	0
4	4	3	8	70	1	2	0	0	6	0	0	2	0	0	2	2	3	0	4	0	2	1	1	3	0	0	1	0	3	0	2	0	0	4	3	0	0	0	1	1	0	0	0	3	0	1	1
5	1	10	0	1	66	0	5	0	0	1	4	4	1	4	1	1	2	2	0	1	0	1	0	0	0	0	1	0	4	0	0	0	0	0	3	0	0	0	2	0	0	0	0	0	2	1	1
6	0	0	0	2	0	60	0	1	0	0	2	1	0	0	0	0	0	0	0	0	0	0	0	0	0	1	0	0	0	0	0	0	0	0	0	0	0	0	0	1	0	0	0	0	0	0	0
7	0	3	0	0	5	0	65	0	0	2	3	1	1	1	1	0	1	0	0	0	0	1	0	0	0	0	0	0	0	0	0	0	0	0	0	1	0	0	1	0	0	0	0	0	0	0	0
8	0	0	0	0	0	1	0	64	4	0	0	0	0	2	0	4	0	0	0	0	0	0	0	0	3	1	0	0	0	0	1	0	0	4	0	0	0	0	0	3	0	0	0	1	0	0	0
9	4	3	3	6	0	0	0	4	53	0	0	1	0	1	0	2	2	0	3	0	0	0	0	3	0	0	0	0	0	0	1	0	0	3	2	0	0	0	0	0	3	0	0	1	0	0	0
10	0	0	2	0	1	0	2	0	0	64	1	3	2	0	0	1	1	1	2	1	1	0	0	0	0	0	2	0	0	0	0	0	0	0	0	7	0	0	0	0	0	1	2	0	0	2	1
11	0	0	0	0	4	2	3	0	0	1	58	0	0	0	1	0	1	0	0	0	0	1	0	0	0	0	0	0	0	0	0	0	0	0	0	0	0	0	0	0	0	1	0	0	0	0	0
12	1	6	3	2	4	1	1	0	1	3	0	54	1	3	0	1	0	1	1	0	0	0	0	1	0	0	1	0	1	0	0	0	0	0	1	0	0	0	1	0	0	0	0	0	0	1	2
13	0	0	0	0	1	0	1	0	0	2	0	1	70	0	0	1	0	2	0	6	0	0	0	0	0	0	6	0	0	0	0	0	2	0	0	0	0	0	0	0	0	0	0	0	0	1	1
14	0	5	0	0	4	0	1	2	1	0	0	3	0	59	3	1	2	5	0	0	0	0	0	0	0	0	1	0	1	0	1	0	0	0	1	0	0	0	1	0	0	0	0	0	0	0	0
15	0	1	0	2	1	0	1	0	0	0	1	0	0	3	67	0	1	0	0	0	3	0	1	0	0	0	1	0	0	0	3	0	0	0	0	0	0	0	2	3	0	0	0	0	0	0	0
16	0	1	2	2	1	0	0	4	2	1	0	1	1	1	0	63	0	0	1	0	0	0	0	0	2	0	1	0	0	0	4	0	0	3	0	0	0	0	0	1	0	0	0	0	0	1	1
17	1	4	4	3	2	0	1	0	2	1	1	0	0	2	1	0	54	0	0	0	0	1	0	0	0	1	4	0	1	0	0	0	0	2	2	0	0	0	0	0	0	0	0	0	0	0	0
18	0	2	0	0	2	0	0	0	0	1	0	1	2	5	0	0	0	56	0	0	0	0	0	0	0	0	2	0	1	0	0	0	2	0	1	3	0	0	1	0	0	5	0	0	0	0	0
19	10	0	0	4	0	0	0	0	3	2	0	1	0	0	0	1	0	0	57	0	1	0	0	3	0	0	0	0	0	0	1	0	0	1	0	0	3	0	0	0	0	0	3	0	0	0	0
20	0	0	0	0	1	0	0	0	0	1	0	0	6	0	0	0	0	0	0	60	0	0	0	0	0	0	0	0	0	0	0	0	0	0	0	0	0	0	0	0	0	0	0	0	0	0	0
21	0	0	0	2	0	0	0	0	0	1	0	0	0	0	3	0	0	0	1	0	40	0	3	0	0	0	0	0	0	0	4	0	0	1	0	0	0	0	1	1	0	0	3	1	0	0	0
22	0	2	1	1	1	0	1	0	0	0	1	0	0	0	0	0	1	0	0	0	0	63	0	0	0	0	1	0	0	0	0	0	0	0	0	0	0	0	1	0	0	1	0	0	0	0	0
23	0	0	0	1	0	0	0	0	0	0	0	0	0	0	1	0	0	0	0	0	3	0	43	0	0	0	0	0	0	0	1	0	0	0	0	0	0	0	1	1	0	0	0	0	0	0	0
24	4	0	0	3	0	0	0	0	3	0	0	1	0	0	0	0	0	0	3	0	0	0	0	49	0	0	0	0	0	0	0	0	0	0	0	0	0	0	0	0	0	0	2	0	0	0	0
25	0	0	0	0	0	0	0	3	0	0	0	0	0	0	0	2	0	0	0	0	0	0	0	0	50	0	0	0	0	0	0	0	0	3	0	0	0	0	0	0	0	0	0	0	1	0	0
26	0	0	3	0	0	1	0	1	0	0	0	0	0	0	0	0	1	0	0	0	0	0	0	0	0	28	1	0	0	0	0	0	0	0	0	0	0	0	0	3	0	0	0	0	0	0	0
27	0	2	2	1	1	0	0	0	0	2	0	1	6	1	1	1	4	2	0	0	0	1	0	0	0	1	61	0	0	0	0	0	3	0	0	0	0	0	0	0	0	0	0	0	0	1	1
28	0	0	0	0	0	0	0	0	0	0	0	0	0	0	0	0	0	0	0	0	0	0	0	0	0	0	0	50	0	0	0	0	0	0	0	0	0	0	0	0	0	0	0	0	0	0	0
29	1	5	0	3	4	0	0	0	0	0	0	1	0	1	0	0	1	1	0	0	0	0	0	0	0	0	0	0	10	0	0	0	0	0	1	0	0	0	1	1	0	0	0	0	0	1	0
30	0	0	0	0	0	0	0	0	0	0	0	0	0	0	0	0	0	0	0	0	0	0	0	0	0	0	0	0	0	70	0	0	0	0	0	0	0	0	0	0	0	0	1	0	0	0	0
31	0	0	0	2	0	0	0	1	1	0	0	0	0	1	3	4	0	0	1	0	4	0	1	0	0	0	0	0	0	0	56	0	0	0	0	1	0	0	1	1	0	0	0	0	0	0	0
32	0	3	0	0	0	0	0	0	0	0	0	0	0	0	0	0	0	0	0	0	0	0	0	0	0	0	0	0	0	0	0	44	0	0	0	0	0	0	0	0	0	0	0	0	0	0	0
33	0	0	0	0	0	0	0	0	0	0	0	0	2	0	0	0	0	2	0	0	0	0	0	0	0	0	3	0	0	0	0	0	46	0	0	1	0	0	0	0	0	0	0	0	0	0	0
34	0	2	2	4	0	0	0	4	3	0	0	0	0	0	0	3	2	0	1	0	1	0	0	0	3	0	0	0	0	0	0	0	0	60	2	0	0	0	1	0	0	0	0	0	0	0	0
35	1	3	3	3	3	0	0	0	2	0	0	1	0	1	0	0	2	1	0	0	0	0	0	0	0	0	0	0	1	0	0	0	0	2	59	0	0	0	1	0	0	0	0	0	0	0	0
36	0	0	0	0	0	0	1	0	0	7	0	0	0	0	0	0	0	3	0	0	0	0	0	0	0	0	0	0	0	0	1	0	1	0	0	44	0	0	0	0	0	0	0	0	0	0	0
37	6	0	1	0	0	0	0	0	0	0	0	0	0	0	0	0	0	0	3	0	0	0	0	0	0	0	0	0	0	0	0	0	0	0	0	0	47	3	0	0	0	0	0	0	0	0	0
38	0	0	0	0	0	0	0	0	0	0	0	0	0	0	0	0	0	0	0	0	0	0	0	0	0	0	0	0	0	0	0	0	0	0	0	0	3	68	0	0	0	0	0	0	0	0	0
39	0	2	1	1	2	0	1	0	0	0	0	1	0	1	2	0	0	1	0	0	1	1	1	0	0	0	0	0	1	0	1	0	0	1	1	0	0	0	36	2	0	0	0	0	0	0	0
40	1	1	0	1	0	1	0	3	0	0	0	0	0	0	3	1	0	0	0	0	1	0	1	0	0	3	0	0	1	0	1	0	0	0	0	0	0	0	2	66	0	0	0	1	0	0	0
41	0	0	0	0	0	0	0	0	3	0	0	0	0	0	0	0	0	0	0	0	0	0	0	0	0	0	0	0	0	0	0	0	0	0	0	0	0	0	0	0	29	0	0	0	0	0	0
42	0	0	0	0	0	0	0	0	0	1	1	0	0	0	0	0	0	5	0	0	0	1	0	0	0	0	0	0	0	0	0	0	0	0	0	0	0	0	0	0	0	32	0	0	0	0	0
43	0	0	0	0	0	0	0	0	0	2	0	0	0	0	0	0	0	0	3	0	3	0	0	2	0	0	0	0	0	1	0	0	0	0	0	0	0	0	0	0	0	0	58	0	0	0	0
44	0	0	0	3	0	0	0	1	1	0	0	0	0	0	0	0	0	0	0	0	1	0	0	0	0	0	0	0	0	0	0	0	0	0	0	0	0	0	0	1	0	0	0	58	0	0	0
45	0	0	1	0	2	0	0	0	0	0	0	0	0	0	0	0	0	0	0	0	0	0	0	0	1	0	0	0	0	0	0	0	0	0	0	0	0	0	0	0	0	0	0	0	57	0	0
46	0	0	0	1	1	0	0	0	0	2	0	1	1	0	0	1	0	0	0	0	0	0	0	0	0	0	1	0	1	0	0	0	0	0	0	0	0	0	0	0	0	0	0	0	0	41	1
47	0	0	0	1	1	0	0	0	0	1	0	2	1	0	0	1	0	0	0	0	0	0	0	0	0	0	1	0	0	0	0	0	0	0	0	0	0	0	0	0	0	0	0	0	0	1	26
Cross comparison of the peptides in the AA10exp subfamilies
Subfamily	1	2	3	4	5	6	7	8	9	10	11	13	14	15	17	20	22	23	26	27	28	29	30	31	32	33	36	37	38	39	40	41
1	68	4	0	0	0	0	7	0	0	0	0	3	0	0	0	0	0	5	0	1	6	0	1	4	0	1	0	0	0	0	0	0
2	4	70	10	0	0	0	7	0	0	0	2	6	5	3	0	0	0	0	0	4	2	0	2	7	0	0	4	0	0	0	0	0
3	0	10	67	0	0	0	4	0	0	0	0	1	2	0	1	0	0	0	0	3	2	0	1	2	0	0	3	0	0	0	0	0
4	0	0	0	70	0	0	0	0	0	2	0	0	0	0	1	1	8	0	0	0	0	0	0	0	0	0	0	6	0	0	0	0
5	0	0	0	0	69	1	0	0	0	0	0	0	0	0	5	5	0	0	0	1	0	0	0	0	0	0	0	0	0	0	6	0
6	0	0	0	0	1	69	0	0	5	0	0	0	0	0	3	1	0	0	0	0	0	0	0	0	0	0	0	0	0	0	0	0
7	7	7	4	0	0	0	64	0	0	0	0	5	4	0	0	0	0	3	0	3	0	0	3	5	0	0	4	0	0	0	0	0
9	0	0	0	0	0	5	0	0	65	0	0	0	0	0	0	0	0	0	0	0	0	0	0	0	0	0	0	0	0	0	1	0
10	0	0	0	2	0	0	0	0	0	64	0	0	0	0	0	0	2	0	0	0	0	0	0	0	0	0	0	2	0	0	0	0
11	0	2	0	0	0	0	0	0	0	0	69	0	0	0	0	0	0	0	0	0	0	0	0	0	0	0	0	0	0	2	0	0
13	3	6	1	0	0	0	5	0	0	0	0	68	0	3	0	0	0	2	0	0	0	0	1	7	0	0	0	0	0	0	0	0
14	0	5	2	0	0	0	4	0	0	0	0	0	61	0	0	0	0	1	0	2	0	0	1	1	0	0	2	0	0	0	0	0
15	0	3	0	0	0	0	0	0	0	0	0	3	0	32	0	0	0	0	0	0	0	0	0	3	0	0	0	0	0	0	0	0
17	0	0	1	1	5	3	0	0	0	0	0	0	0	0	69	1	0	0	0	0	0	0	0	0	0	0	0	0	0	0	1	0
20	0	0	0	1	5	1	0	0	0	0	0	0	0	0	1	68	1	0	0	0	0	0	0	0	0	0	0	1	0	0	0	0
22	0	0	0	8	0	0	0	0	0	2	0	0	0	0	0	1	23	0	0	0	0	0	0	0	0	0	0	5	0	0	0	0
23	5	0	0	0	0	0	3	0	0	0	0	2	1	0	0	0	0	44	0	1	0	0	0	2	0	1	0	0	0	0	0	0
26	0	0	0	0	0	0	0	0	0	0	0	0	0	0	0	0	0	0	59	0	0	0	0	0	0	0	0	0	0	0	0	0
27	1	4	3	0	1	0	3	0	0	0	0	0	2	0	0	0	0	1	0	66	0	0	2	4	0	0	3	0	0	0	0	0
28	6	2	2	0	0	0	0	0	0	0	0	0	0	0	0	0	0	0	0	0	51	0	0	0	0	0	0	0	0	0	0	0
29	0	0	0	0	0	0	0	0	0	0	0	0	0	0	0	0	0	0	0	0	0	37	0	0	0	0	0	0	0	0	0	0
30	1	2	1	0	0	0	3	0	0	0	0	1	1	0	0	0	0	0	0	2	0	0	55	2	0	0	2	0	0	0	0	0
31	4	7	2	0	0	0	5	0	0	0	0	7	1	3	0	0	0	2	0	4	0	0	2	37	0	1	3	0	0	0	0	0
32	0	0	0	0	0	0	0	0	0	0	0	0	0	0	0	0	0	0	0	0	0	0	0	0	63	0	0	0	0	0	0	0
33	1	0	0	0	0	0	0	0	0	0	0	0	0	0	0	0	0	1	0	0	0	0	0	1	0	12	0	0	0	0	0	0
36	0	4	3	0	0	0	4	0	0	0	0	0	2	0	0	0	0	0	0	3	0	0	2	3	0	0	10	0	0	0	0	0
37	0	0	0	6	0	0	0	0	0	2	0	0	0	0	0	1	5	0	0	0	0	0	0	0	0	0	0	52	0	0	0	0
38	0	0	0	0	0	0	0	0	0	0	0	0	0	0	0	0	0	0	0	0	0	0	0	0	0	0	0	0	41	0	0	0
39	0	0	0	0	0	0	0	0	0	0	2	0	0	0	0	0	0	0	0	0	0	0	0	0	0	0	0	0	0	10	0	0
40	0	0	0	0	6	0	0	0	1	0	0	0	0	0	1	0	0	0	0	0	0	0	0	0	0	0	0	0	0	0	37	0
41	0	0	0	0	0	0	0	0	0	0	0	0	0	0	0	0	0	0	0	0	0	0	0	0	0	0	0	0	0	0	0	48
Cross comparison of the peptides in the AA11exp subfamilies
Subfamily	1	2	3	4	5	6	7	8	9	10	11
1	46	11	1	9	13	0	6	1	0	5	5
2	11	52	2	2	6	4	2	1	0	1	1
3	1	2	67	0	0	0	0	0	0	0	0
4	9	2	0	33	6	0	5	0	0	2	2
5	13	6	0	6	33	0	4	0	0	3	0
6	0	4	0	0	0	67	0	0	0	0	0
7	6	2	0	5	4	0	33	0	0	2	1
8	1	1	0	0	0	0	0	54	0	0	0
9	0	0	0	0	0	0	0	0	35	0	0
10	5	1	0	2	3	0	2	0	0	22	0
11	5	1	0	2	0	0	1	0	0	0	53
