# Supplementary material for: Classification of fungal and bacterial lytic polysaccharide monooxygenases
Source: BMC Genomics. 2015 May 9;16(1):368. doi: 10.1186/s12864-015-1601-6 (PMC4424831; doi:10.1186/s12864-015-1601-6)
Supplement: Additional file 3: — Number of LPMO-like sequences found in each fungal genome. All LPMOs (CAZy auxiliary activity families AA9, AA10 and AA11) were annotated in the genome sequences of the fungi as described in “Methods”. [file 12864_2015_1601_MOESM3_ESM.xlsx]

## Sheet: Sheet1
Additional file 3: Number of LPMO-like sequences found in each fungal genome
Phylum	Lignocellulose degrader	Name	Accession number	AA9exp	AA10exp	AA11exp
Basidiomycota	brown rot	Dacryopinax sp	AEUS01000001.1	0	1b	0
Ascomycota	no	Arthroderma otae	ABVF01000001.1	0	1a	4
Basidiomycota	white rot	Auricularia delicata	AFVO01000001.1	10	1a	0
Blastocladiomycota	no	Allomyces macrogynus	GG745328.1	0	1a	0
Basidiomycota	no	Ustilago maydis	AACP01000001.1	0	1	0
Basidiomycota	yes	Galerina marginata	AYUM01000001.1	13	1	0
Ascomycota	no	Arthroderma gypseum	ABQE01000001.1	0	0	5
Ascomycota	no	Candida albicans	AAFO01000001.1	0	0	0
Ascomycota	no	Ceratocystis fimbriata	APWK02000001.1	3	0	1
Ascomycota	no	Coccidioides immitis	AAEC03000001.1	0	0	3
Ascomycota	no	Coccidioides posadasii	ABFO01000001.1	0	0	3
Ascomycota	no	Cordyceps militaris	AEVU01000001.1	1	0	5
Ascomycota	no	Cyphellophora europaea	AOBU01000001.1	5	0	3
Ascomycota	no	Metarhizium anisopliae	ADNJ01000001.1	2	0	8
Ascomycota	no	Saccharomyces cerevisiae	NC 001133.9	0	0	0
Ascomycota	no	Trichophyton rubrum	ACPH01000001.1	0	0	5
Ascomycota	no	Trichophyton tonsurans	ACPI01000001.1	0	0	4
Ascomycota	no	Trichophyton verrucosum	ACYE01000001.1	0	0	5
Ascomycota	no	Uncinocarpus reesii	CH476615.1	0	0	3
Ascomycota	no	Wickerhamomyces anomalus	GCA 000147375.2	0	0	0
Ascomycota	yes	Chaetomium globosum	AAFU01000001.1	40	0	6
Ascomycota	yes	Daldinia eschscholzii	AIID01002285.1	27	0	4
Ascomycota	yes	Ascocoryne sarcoides	AIAA01000001.1	5	0	3
Ascomycota	yes	Bipolaris maydis	AIDY01000001.1	25	0	15
Ascomycota	yes	Myceliophthora thermophila	NC 016478.1	22	0	4
Ascomycota	yes	Magnaporthe grisea	AACU03000001.1	20	0	6
Ascomycota	yes	Sordaria macrospora	CABT02000001.1	19	0	4
Ascomycota	yes	Botryotinia fuckeliana	AAID02000001.1	10	0	1
Ascomycota	yes	Chaetomium thermophilum	ADUW01000001.1	17	0	3
Ascomycota	yes	Thielavia terrestris	NC 016462.1	17	0	5
Ascomycota	yes	Neurospora crassa	AABX02000001.1	14	0	4
Ascomycota	yes	Neurospora tetrasperma	AFBT01000001.1	14	0	4
Ascomycota	yes	Aspergillus nidulans	GCA 000011425.1	10	0	2
Ascomycota	yes	Aspergilllus fumigatus	CM000169.1	7	0	2
Ascomycota	yes	Aspergillus niger	NT 166518.1	7	0	3
Ascomycota	yes	Penicillium decumbens	AGIH01000001.1	5	0	2
Ascomycota	yes	Trichoderma atroviride	ABDG02000001.1	3	0	3
Ascomycota	yes	Trichoderma pseudokoningii	ANBJ01000001.1	3	0	4
Ascomycota	yes	Trichoderma virens	ABDF02000001.1	3	0	5
Ascomycota	yes	Trichoderma hamatum	ANCB01000001.1	2	0	4
Ascomycota	yes	Trichoderma reesei	GL985057.1	2	0	4
Ascomycota	yes	Talaromyces leycettanus	PRJNA261108	3	0	3
Ascomycota	yes	Talaromyces marneffei	ABAR01000001.1	1	0	2
Ascomycota	yes	Talaromyces stipitatus	EQ962652.1	1	0	4
Basidiomycota	no	Cryptococcus neoformans	AE017341.1	0	0	1
Basidiomycota	no	Laccaria bicolor	ABFE01000001.1	12	0	0
Basidiomycota	no	Tremella mesenterica	AFVY01000001.1	0	0	1
Basidiomycota	brown rot	Coniophora puteana	AEIT01000001.1	9	0	0
Basidiomycota	brown rot	Fibroporia radiculosa	CAGC01000001.1	1	0	0
Basidiomycota	brown rot	Fomitopsis pinicola	AEHC02000001.1	2	0	0
Basidiomycota	brown rot	Gloeophyllum trabeum	AFVP01000001.1	3	0	0
Basidiomycota	brown rot	Serpula lacrymans	AEQC01000001.1	4	0	0
Basidiomycota	brown rot	Wolfiporia cocos	AEHD01000001.1	1	0	0
Basidiomycota	brown rot	Postia placenta	EQ966234.1	2	0	0
Basidiomycota	brown/white rot	Botryobasidium botryosum	AYEP01000001.1	15	0	0
Basidiomycota	brown/white rot	Jaapia argillacea	AYUL01000001.1	7	0	0
Basidiomycota	brown/white rot	Schizophyllum commune	ADMJ01000001.1	14	0	7
Basidiomycota	white rot	Ceriporiopsis subvermispora	AEOV01000001.1	6	0	1
Basidiomycota	white rot	Dichomitus squalens	AEID01000001.1	7	0	0
Basidiomycota	white rot	Fomitiporia mediterranea	AEJJ01000001.1	10	0	0
Basidiomycota	white rot	Ganoderma lucidum	AGAX01000001.1	8	0	0
Basidiomycota	white rot	Heterobasidion irregulare	AEOJ01000001.1	8	0	0
Basidiomycota	white rot	Lentinus polychrous	PRJNA261275	11	0	0
Basidiomycota	white rot	Phanerochaete carnosa	AEHB01000001.1	9	0	0
Basidiomycota	white rot	Phanerochaete chrysosporium	GCA 000167175.1	11	0	0
Basidiomycota	white rot	Pleurotus ostreatus	AYUK01000001.1	17	0	0
Basidiomycota	white rot	Punctularia strigosozonata	AEGM01000001.1	10	0	0
Basidiomycota	white rot	Pycnoporus cinnabarinus	PRJNA261270	13	0	0
Basidiomycota	white rot	Stereum hirsutum	AEGX01000001.1	11	0	0
Basidiomycota	white rot	Trametes versicolor	JH711783.1	11	0	0
Basidiomycota	yes	Coprinopsis cinerea	AACS02000001.1	18	0	0
Basidiomycota	yes	Piriformospora indica	CAFZ01000001.1	14	0	0
Chytridiomycota	no	Batrachochytrium dendrobatidis	AATT01000001.1	0	0	0
Chytridiomycota	no	Homolaphlyctis polyrhiza	JH392917.1	0	0	0
Chytridiomycota	no	Spizellomyces punctatus	ACOE01000001.1	0	0	0
Chytridiomycota	no	Orpinomyces C1A	ASRE01011026.1	0	0	0
Zygomycota	no	Mucor circinelloides	AOCY01000001.1	0	0	0
Zygomycota	no	Rhizopus oryzae	GCA 000149305.1	0	0	0
Zygomycota	no	Thermomucor indicae-seudaticae	PRJNA261109	0	0	0
a: No significant similarty found in Genbank
b: Similarity to GH18
