# Supplementary material for: Classification of fungal and bacterial lytic polysaccharide monooxygenases
Source: BMC Genomics. 2015 May 9;16(1):368. doi: 10.1186/s12864-015-1601-6 (PMC4424831; doi:10.1186/s12864-015-1601-6)
Supplement: Additional file 4: — Subfamily distribution of fungal AA9exp, AA10exp and AA11exp. Number of annotated LPMOs belonging to each AA9exp subfamily, AA10exp subfamily or AA11exp subfamily for each fungal genome. [file 12864_2015_1601_MOESM4_ESM.xlsx]

## Sheet: Sheet1
Additional file 4: Subfamily distribution of fungal AA9exp, AA10exp and AA11exp
AA9exp subfamily distribution
Phylum	Lignocellulose degrader	Name	AA9 subfamily
			1	2	3	4	5	6	7	8	9	10	11	12	13	14	15	16	17	18	19	20	21	22	23	24	25	26	27	28	29	30	31	32	33	34	35	36	37	38	39	40	41	42	43	44	45	46	47
Ascomycota	no	Arthroderma gypseum
Ascomycota	no	Arthroderma otae
Ascomycota	no	Candida albicans
Ascomycota	no	Ceratocystis fimbriata	1																	1			1
Ascomycota	no	Coccidioides immitis
Ascomycota	no	Coccidioides posadasii
Ascomycota	no	Cordyceps militaris						1
Ascomycota	no	Cyphellophora europaea	1											2																														1	1
Ascomycota	no	Metarhizium anisopliae						1																												1
Ascomycota	no	Saccharomyces cerevisiae
Ascomycota	no	Trichophyton rubrum
Ascomycota	no	Trichophyton tonsurans
Ascomycota	no	Trichophyton verrucosum
Ascomycota	no	Uncinocarpus reesii
Ascomycota	no	Wickerhamomyces anomalus
Ascomycota	yes	Chaetomium globosum	4	2	4	2		1	3	2		2					1		2		1	1		1			1	1	1		1		1		4	1		1	1						1			1
Ascomycota	yes	Daldinia eschscholzii	5	4	2			1	2	1		1				1			3	1					1		1	1							1							1						1
Ascomycota	yes	Ascocoryne sarcoides	2					1	1																						1
Ascomycota	yes	Bipolaris maydis		1	1	1		1	1	1		1		2	1	1					1			1	1	1			1	1	1	1		1		1	1	1		2
Ascomycota	yes	Myceliophthora thermophila	2	4	2	2		1	3								1		2					1			1	1								1			1
Ascomycota	yes	Magnaporthe grisea	1	3	1		1	1	1	1		2		1					1	1		1		1				1	1									1	1
Ascomycota	yes	Sordaria macrospora	2	3	3	1			2	1									2								1										1		3
Ascomycota	yes	Botryotinia fuckeliana	3	1	1	1		1	1							1										1
Ascomycota	yes	Chaetomium thermophilum	2	2	1	1	1	1	3	1									1									1									1		1									1
Ascomycota	yes	Thielavia terrestris	1	2	1	1		1	2	1									1								1	1			2				1	1			1
Ascomycota	yes	Neurospora crassa	2	3	3	1		1	1	1									1																				1
Ascomycota	yes	Neurospora tetrasperma	2	4	2	1		1	1	1									1																				1
Ascomycota	yes	Aspergillus nidulans	5					1						1	1											1					1
Ascomycota	yes	Aspergilllus fumigatus	3					1				1		1	1
Ascomycota	yes	Aspergillus niger	4											1	1																													1
Ascomycota	yes	Penicillium decumbens	3																											1														1
Ascomycota	yes	Trichoderma atroviride	2					1
Ascomycota	yes	Trichoderma pseudokoningii	1					1													1
Ascomycota	yes	Trichoderma virens	1					1													1
Ascomycota	yes	Trichoderma hamatum	1					1
Ascomycota	yes	Trichoderma reesei						1													1
Ascomycota	yes	Talaromyces leycettanus	1					1													1
Ascomycota	yes	Talaromyces marneffei	1
Ascomycota	yes	Talaromyces stipitatus	1
Basidiomycota	no	Cryptococcus neoformans
Basidiomycota	no	Laccaria bicolor									2																																10
Basidiomycota	no	Ustilago maydis
Basidiomycota	no	Tremella mesenterica
Basidiomycota	brown	Coniophora puteana		2		1					1							5
Basidiomycota	brown	Dacryopinax sp
Basidiomycota	brown	Fibroporia radiculosa									1
Basidiomycota	brown	Fomitopsis pinicola									1																																				1
Basidiomycota	brown	Gloeophyllum trabeum				2					1
Basidiomycota	brown	Serpula lacrymans		1			1				1																									1
Basidiomycota	brown	Wolfiporia cocos									1
Basidiomycota	brown	Postia placenta									2
Basidiomycota	b/w	Botryobasidium botryosum			2		1		1	2	1		2										1	1							1					1										2
Basidiomycota	b/w	Jaapia argillacea		1	1		2				1																				1																1
Basidiomycota	b/w	Schizophyllum commune		1	2		1				1		1							1											1					1					1					1	1		2
Basidiomycota	white	Auricularia delicata		1	2					1	1		2																							1	1				1
Basidiomycota	white	Ceriporiopsis subvermispora		1							2							1													1																1
Basidiomycota	white	Dichomitus squalens			1		2				3							1
Basidiomycota	white	Fomitiporia mediterranea		2	1						2		1					1					1								1		1
Basidiomycota	white	Ganoderma lucidum			2		2				3							1
Basidiomycota	white	Heterobasidion irregulare			2	1	2				1							2
Basidiomycota	white	Lentinus polychrous		1	1		1			1	2						1	1		1																1													1
Basidiomycota	white	Phanerochaete carnosa					1				2							2													1		1										1						1
Basidiomycota	white	Phanerochaete chrysosporium		1	1		1				3						1	2															1																1
Basidiomycota	white	Pleurotus ostreatus			2	1	2			1	3		1						1	1																2					1					1	1
Basidiomycota	white	Punctularia strigosozonata		1	1		1			1	1		1			1	1	1																													1
Basidiomycota	white	Pycnoporus cinnabarinus		1	2	1	3				4							1																								1
Basidiomycota	white	Stereum hirsutum		1	2						1		1					1																								5
Basidiomycota	white	Trametes versicolor			1		3				3							2																		1	1
Basidiomycota	yes	Coprinopsis cinerea			2		2			1	3		2																					1		1					1					4			1
Basidiomycota	yes	Galerina marginata		1	1		1			1	3		1					1	1																						1					1	1
Basidiomycota	yes	Piriformospora indica		2	5		1						1											1												1										1	2
Blastocladiomycota	no	Allomyces macrogynus
Chytridiomycota	no	Batrachochytrium dendrobatidis
Chytridiomycota	no	Homolaphlyctis polyrhiza
Chytridiomycota	no	Spizellomyces punctatus
Chytridiomycota	no	Orpinomyces C1A
Zygomycota	no	Mucor circinelloides
Zygomycota	no	Rhizopus oryzae
Zygomycota	no	Thermomucor indicae-seudaticae
AA10exp subfamily distribution
Phylum	Lignocellulose degrader	Name	AA10exp subfamily
			1	2	3	4	5	6	7	9	10	11	13	14	15	17	20	22	23	26	27	28	29	30	31	32	33	36	37	38	39	40	41
Ascomycota	no	Arthroderma otae																				1a
Basidiomycota	no	Ustilago maydis																			1
Basidiomycota	brown	Dacryopinax sp																					1b
Basidiomycota	white	Auricularia delicata																					1a
Basidiomycota	yes	Galerina marginata			1
Blastocladiomycota	no	Allomyces macrogynus																															1a
a: No significant similarty found in Genbank
b: Similarity to GH18
AA11exp subfamily distribution
Phylum	Lignocellulose degrader	Name	AA11exp subfamily
			1	2	3	4	5	6	7	8	9	10	11
Ascomycota	no	Arthroderma gypseum	3		1		1
Ascomycota	no	Arthroderma otae	2		1		1
Ascomycota	no	Candida albicans
Ascomycota	no	Ceratocystis fimbriata	1
Ascomycota	no	Coccidioides immitis	2		1
Ascomycota	no	Coccidioides posadasii	1		1		1
Ascomycota	no	Cordyceps militaris	1	3						1
Ascomycota	no	Cyphellophora europaea	1				2
Ascomycota	no	Metarhizium anisopliae	6	1						1
Ascomycota	no	Saccharomyces cerevisiae
Ascomycota	no	Trichophyton rubrum	3		1		1
Ascomycota	no	Trichophyton tonsurans	2		1		1
Ascomycota	no	Trichophyton verrucosum	3		1		1
Ascomycota	no	Uncinocarpus reesii	1				2
Ascomycota	no	Wickerhamomyces anomalus
Ascomycota	yes	Chaetomium globosum	3						3
Ascomycota	yes	Daldinia eschscholzii				3				1
Ascomycota	yes	Ascocoryne sarcoides	1			1	1
Ascomycota	yes	Bipolaris maydis	1		6	3		4					1
Ascomycota	yes	Myceliophthora thermophila	2						2
Ascomycota	yes	Magnaporthe grisea		2		2			1	1
Ascomycota	yes	Sordaria macrospora	3						1
Ascomycota	yes	Botryotinia fuckeliana	1
Ascomycota	yes	Chaetomium thermophilum	2			1
Ascomycota	yes	Thielavia terrestris	3						2
Ascomycota	yes	Neurospora crassa	1				2		1
Ascomycota	yes	Neurospora tetrasperma	2				1		1
Ascomycota	yes	Aspergillus nidulans	2
Ascomycota	yes	Aspergilllus fumigatus	2
Ascomycota	yes	Aspergillus niger	1				2
Ascomycota	yes	Penicillium decumbens	1				1
Ascomycota	yes	Trichoderma atroviride	2							1
Ascomycota	yes	Trichoderma pseudokoningii	2				1			1
Ascomycota	yes	Trichoderma virens	4							1
Ascomycota	yes	Trichoderma hamatum	2	1						1
Ascomycota	yes	Trichoderma reesei	2	1						1
Ascomycota	yes	Talaromyces leycettanus	3
Ascomycota	yes	Talaromyces marneffei	2
Ascomycota	yes	Talaromyces stipitatus	4
Basidiomycota	no	Cryptococcus neoformans										1
Basidiomycota	no	Laccaria bicolor
Basidiomycota	no	Ustilago maydis
Basidiomycota	no	Tremella mesenterica										1
Basidiomycota	brown	Coniophora puteana
Basidiomycota	brown	Dacryopinax sp
Basidiomycota	brown	Fibroporia radiculosa
Basidiomycota	brown	Fomitopsis pinicola
Basidiomycota	brown	Gloeophyllum trabeum
Basidiomycota	brown	Serpula lacrymans
Basidiomycota	brown	Wolfiporia cocos
Basidiomycota	brown	Postia placenta
Basidiomycota	b/w	Botryobasidium botryosum
Basidiomycota	b/w	Jaapia argillacea
Basidiomycota	b/w	Schizophyllum commune		6		1
Basidiomycota	white	Auricularia delicata
Basidiomycota	white	Ceriporiopsis subvermispora									1
Basidiomycota	white	Dichomitus squalens
Basidiomycota	white	Fomitiporia mediterranea
Basidiomycota	white	Ganoderma lucidum
Basidiomycota	white	Heterobasidion irregulare
Basidiomycota	white	Lentinus polychrous
Basidiomycota	white	Phanerochaete carnosa
Basidiomycota	white	Phanerochaete chrysosporium
Basidiomycota	white	Pleurotus ostreatus
Basidiomycota	white	Punctularia strigosozonata
Basidiomycota	white	Pycnoporus cinnabarinus
Basidiomycota	white	Stereum hirsutum
Basidiomycota	white	Trametes versicolor
Basidiomycota	yes	Coprinopsis cinerea
Basidiomycota	yes	Galerina marginata
Basidiomycota	yes	Piriformospora indica
Blastocladiomycota	no	Allomyces macrogynus
Chytridiomycota	no	Batrachochytrium dendrobatidis
Chytridiomycota	no	Homolaphlyctis polyrhiza
Chytridiomycota	no	Spizellomyces punctatus
Chytridiomycota	no	Orpinomyces C1A
Zygomycota	no	Mucor circinelloides
Zygomycota	no	Rhizopus oryzae
Zygomycota	no	Thermomucor indicae-seudaticae
