# Supplementary material for: Classification of fungal and bacterial lytic polysaccharide monooxygenases
Source: BMC Genomics. 2015 May 9;16(1):368. doi: 10.1186/s12864-015-1601-6 (PMC4424831; doi:10.1186/s12864-015-1601-6)
Supplement: Additional file 5: — Number of LPMO-like sequences found in each bacterial genome. All LPMOs (CAZy auxiliary activity families AA9, AA10 and AA11) were annotated in the genome sequences of the bacteria as described in “Methods”. [file 12864_2015_1601_MOESM5_ESM.xlsx]

## Sheet: Sheet1
Additional file 5: Number of LPMO-like sequences found in each bacterial genome
Accession number	Name	AA9exp	AA10exp	AA11exp
NZ_AEDB00000000.2	Acetivibrio cellulolyticus	0	0	0
NC_016894.1	Acetobacterium woodii	0	0	0
NC_008578.1	Acidothermus cellulolyticus	0	0	0
NC_009655.1	Actinobacillus succinogenes	0	0	0
NC_017093.1	Actinoplanes missouriensis	0	7	0
NC_008570.1	Aeromonas hydrophila	0	1	0
NC_011983.1	Agrobacterium radiobacter	0	0	0
NC_018011.1	Alistipes finegoldii	0	0	0
NZ_ABAX00000000.3	Anaerostipes caccae	0	0	0
NZ_AWSJ00000000.1	Aneurinibacillus aneurinilyticus	0	0	0
NZ_AUCC00000000.1	Arsenophonus nasoniae	0	5	0
NC_016617.1	Azospirillum brasilense	0	0	0
NC_009725.1	Bacillus amyloliquefaciens	0	1	0
NC_004722.1	Bacillus cereus	0	2	0
NC_005957.1	Bacillus thuringiensis	0	3	0
NZ_AFFW00000000.1	Bacteroides coprosuis	0	0	0
NC_006347.1	Bacteroides fragilis	0	0	0
NC_004663.1	Bacteroides thetaiotaomicron	0	0	0
NC_007984.1	Baumannia cicadellinicola	0	0	0
NC_017218.1	Bifidobacterium breve	0	0	0
NC_017249.1	Bradyrhizobium japonicum	0	0	0
GCF_000374385.1	Brevibacillus laterosporus	0	2	0
NC_007952.1	Burkholderia xenovorans	0	0	0
NC_021031.1	Butyrivibrio fibrisolvens	0	0	0
NC_014388.1	Butyrivibrio proteoclasticus	0	0	0
NC_015949.1	Caldicellulosiruptor lactoaceticus	0	0	0
NC_009437.1	Caldicellulosiruptor saccharolyticus	0	0	0
NC_014393.1	Clostridium cellulovorans	0	0	0
NC_015275.1	Clostridium lentocellum	0	0	0
NC_010001.1	Clostridium phytofermentans	0	0	0
GCF_000154505.1	Clostridium scindens	0	0	0
NC_009012.1	Clostridium thermocellum	0	0	0
NC_003910.7	Colwellia psychrerythraea	0	0	0
NZ_ABEY00000000.2	Coprococcus eutactus	0	0	0
GCF_000175635.1	Corynebacterium tuberculostearicum	0	0	0
NC_019778.1	Cyanobacterium stanieri	0	0	0
NC_015589.1	Desulfotomaculum ruminis	0	0	0
NC_014121.1	Enterobacter cloacae	0	1	0
NC_017960.1	Enterococcus faecium	0	1	0
NC_000913.3	Escherichia coli	0	0	0
NC_012778.1	Eubacterium eligens	0	0	0
NZ_ACEP00000000.1	Eubacterium hallii	0	0	0
NC_017095.1	Fervidobacterium pennivorans	0	0	0
NC_013410.1	Fibrobacter succinogenes	0	0	0
NC_011365.1	Gluconacetobacter diazotrophicus	0	0	0
NC_014323.1	Herbaspirillum seropedicae	0	0	0
NC_009972.1	Herpetosiphon aurantiacus	0	1	0
NC_015588.1	Isoptericola variabilis	0	0	0
NC_016612.1	Klebsiella oxytoca	0	1	0
NC_014724.1	Lactobacillus amylovorus	0	0	0
NC_002662.1	Lactococcus lactis	0	1	0
NC_003210.1	Listeria monocytogenes	0	2	0
NC_002678.2	Mesorhizobium loti	0	0	0
NC_015125.1	Microbacterium testaceum	0	0	0
NZ_JAOI00000000.1	Mycobacterium chelonae	0	0	0
NC_010612.1	Mycobacterium marinum	0	0	0
NC_014210.1	Nocardiopsis dassonvillei	0	1	0
NZ_ALVP00000000.1	Nodosilinea nodulosa	0	0	0
NC_014483.1	Paenibacillus polymyxa	0	0	0
GCF_000154105.1	Parabacteroides merdae	0	0	0
NC_012962.1	Photorhabdus asymbiotica	0	1	0
NC_015174.1	Planctomyces brasiliensis	0	0	0
NZ_AEPB00000000.1	Planococcus donghaensis	0	0	0
NC_014033.1	Prevotella ruminicola	0	0	0
NC_005042.1	Prochlorococcus marinus	0	0	0
NC_006085.1	Propionibacterium acnes	0	0	0
NC_010554.1	Proteus mirabilis	0	1	0
NC_002516.2	Pseudomonas aeruginosa	0	1	0
NC_007761.1	Rhizobium etli	0	0	0
NC_008380.1	Rhizobium leguminosarum	0	0	0
NC_005027.1	Rhodopirellula baltica	0	0	0
NC_014833.1	Ruminococcus albus	0	0	0
NC_021013.1	Ruminococcus bromii	0	0	0
NC_021039.1	Ruminococcus champanellensis	0	0	0
GCF_000518765.1	Ruminococcus flavefaciens	0	0	0
NC_007912.1	Saccharophagus degradans	0	1	0
NZ_AAYA00000000.1	Sagittula stellata	0	0	0
NC_009953.1	Salinispora arenicola	0	4	0
NC_017068.1	Selenomonas ruminantium	0	0	0
NC_020064.1	Serratia marcescens	0	2	0
NC_008345.1	Shewanella frigidimarina	0	0	0
NC_003047.1	Sinorhizobium meliloti	0	0	0
NC_013165.1	Slackia heliotrinireducens	0	0	0
NC_004461.1	Staphylococcus epidermidis	0	0	0
NC_010943.1	Stenotrophomonas maltophilia	0	2	0
NC_003155.4	Streptomyces avermitilis	0	4	0
NC_010572.1	Streptomyces griseus	0	6	0
GCF_000158955.1	Streptomyces viridochromogenes	0	5	0
NC_008346.1	Syntrophomonas wolfei	0	0	0
NZ_AGRW00000000.1	Treponema saccharophilum	0	0	0
NC_002506.1	Vibrio cholerae	0	2	0
NC_005090.1	Wolinella succinogenes	0	0	0
NC_013892.1	Xenorhabdus bovienii	0	1	0
NC_013530.1	Xylanimonas cellulosilytica	0	2	0
NC_015844.1	Zobellia galactanivorans	0	0	0
